# Supplementary material for: Integrated proteogenomic and metabolomic characterization of papillary thyroid cancer with different recurrence risks
Source: Nat Commun. 2024 Apr 12;15:3175. doi: 10.1038/s41467-024-47581-1 (PMC11014849; doi:10.1038/s41467-024-47581-1)
Supplement: Supplementary file 4 — Supplementary Data 1 [file 41467_2024_47581_MOESM4_ESM.xls]

## Sheet: Table S1. clinical info and seq
ID	Age	Gender	RecurRisk	Recur	days_RFS	TumorSize	exTInvasion	LNM	LNM.No	exNInvasion	LNM.3cm	T.stage	N.stage	M.stage	TNM.stage	WES	RNA-seq	Metabolomics	Proteomics	Phosph-proteomics
146	18	Female	High	TRUE	48	10	FALSE	TRUE	24	FALSE	TRUE	T3	N1b	M0	I	Yes	Yes	Yes	No	No
19-1	61	Female	Median	FALSE	43	3.7	FALSE	TRUE	4	FALSE	FALSE	T2	N1b	M0	II	No	Yes	Yes	Yes	Yes
19-111	29	Female	Low	FALSE	41	3	FALSE	TRUE	1	FALSE	FALSE	T2	N1a	M0	I	Yes	Yes	Yes	No	No
19-126	32	Male	High	FALSE	41	3.5	TRUE	TRUE	12	FALSE	FALSE	T3	N1b	M0	I	Yes	Yes	Yes	Yes	Yes
19-127	22	Female	Low	FALSE	41	2.5	FALSE	FALSE	0	FALSE	FALSE	T2	N0	M0	I	Yes	Yes	Yes	No	No
19-129	23	Male	High	FALSE	41	1.8	FALSE	TRUE	20	TRUE	FALSE	T1	N1b	M0	I	Yes	Yes	Yes	No	No
19-133	55	Female	Median	FALSE	41	2	FALSE	TRUE	21	FALSE	FALSE	T1	N1b	M0	II	Yes	Yes	Yes	No	No
19-152	49	Female	High	FALSE	41	1.3	TRUE	TRUE	3	TRUE	FALSE	T3	N1b	M0	I	Yes	Yes	Yes	No	No
19-154	49	Female	Low	FALSE	41	1	FALSE	FALSE	0	FALSE	FALSE	T1	N0	M0	I	Yes	Yes	Yes	No	No
19-165	16	Male	High	FALSE	40	1.1	TRUE	TRUE	11	TRUE	FALSE	T4	N1b	M0	I	Yes	Yes	Yes	Yes	Yes
19-169	27	Female	Low	FALSE	40	2.5	FALSE	FALSE	0	FALSE	FALSE	T2	N0	M0	I	Yes	Yes	Yes	Yes	Yes
19-206	56	Female	Low	FALSE	39	2	FALSE	FALSE	0	FALSE	FALSE	T1	N0	M0	I	No	No	Yes	No	No
19-235	60	Female	High	FALSE	39	2.5	TRUE	TRUE	7	TRUE	FALSE	T3	N1b	M0	II	Yes	Yes	Yes	No	No
19-240	26	Female	Low	FALSE	38	2	FALSE	TRUE	1	FALSE	FALSE	T1	N1a	M0	I	Yes	Yes	Yes	Yes	Yes
19-245	29	Male	Median	FALSE	38	1.8	FALSE	TRUE	18	FALSE	FALSE	T1	N1b	M0	I	Yes	Yes	Yes	Yes	Yes
19-250	29	Female	Low	FALSE	38	1.8	FALSE	TRUE	1	FALSE	FALSE	T1	N1a	M0	I	Yes	Yes	Yes	No	No
19-262	54	Female	Low	FALSE	26	3.5	FALSE	TRUE	4	FALSE	FALSE	T2	N1b	M0	I	Yes	Yes	Yes	Yes	Yes
19-280	42	Male	Low	FALSE	38	2	FALSE	TRUE	1	FALSE	FALSE	T1	N1a	M0	I	Yes	Yes	Yes	No	No
19-301	23	Female	High	TRUE	48	10	FALSE	TRUE	8	FALSE	FALSE	T3	N1b	M0	I	Yes	Yes	Yes	No	No
19-316	30	Male	High	FALSE	37	11	TRUE	TRUE	12	TRUE	TRUE	T3	N1b	M1	II	Yes	Yes	Yes	No	No
19-32	77	Female	Median	FALSE	43	7	FALSE	TRUE	7	FALSE	FALSE	T3	N1b	M0	II	Yes	Yes	Yes	Yes	Yes
19-321	63	Female	Median	FALSE	37	2.5	FALSE	TRUE	7	FALSE	FALSE	T2	N1b	M0	II	Yes	Yes	Yes	No	No
19-34	45	Female	Low	FALSE	42	3.5	FALSE	FALSE	0	FALSE	FALSE	T2	N0	M0	I	Yes	Yes	Yes	Yes	Yes
19-344	55	Male	High	FALSE	37	3.4	FALSE	TRUE	15	TRUE	FALSE	T2	N1b	M0	II	Yes	Yes	Yes	Yes	Yes
19-351	56	Female	Low	FALSE	37	1.5	FALSE	FALSE	0	FALSE	FALSE	T1	N0	M0	I	Yes	Yes	Yes	No	No
19-375	52	Female	High	FALSE	36	1.8	FALSE	TRUE	20	TRUE	TRUE	T1	N1b	M0	I	Yes	Yes	Yes	No	No
19-388	57	Male	High	TRUE	24	3	TRUE	TRUE	5	TRUE	TRUE	T4	N1b	M1	IV	Yes	Yes	Yes	No	No
19-390	57	Male	High	TRUE	24	3	TRUE	TRUE	5	TRUE	TRUE	T4	N1b	M1	IV	Yes	Yes	Yes	Yes	Yes
19-393	52	Male	High	FALSE	36	5	FALSE	TRUE	17	TRUE	FALSE	T3	N1b	M0	I	Yes	Yes	Yes	No	No
19-407	17	Female	Median	FALSE	36	2.2	FALSE	TRUE	7	FALSE	FALSE	T2	N1b	M0	I	Yes	No	Yes	No	No
19-409	49	Female	Low	FALSE	36	2	FALSE	FALSE	0	FALSE	FALSE	T1	N0	M0	I	No	No	Yes	No	No
19-41	29	Female	Low	FALSE	42	2.4	FALSE	FALSE	0	FALSE	FALSE	T2	N0	M0	I	Yes	Yes	Yes	No	No
19-416	35	Female	Median	FALSE	36	2.3	FALSE	TRUE	18	FALSE	FALSE	T2	N1b	M0	I	Yes	No	Yes	No	No
19-417	45	Male	High	FALSE	35	4	TRUE	TRUE	11	FALSE	FALSE	T4	N1b	M0	I	Yes	No	Yes	No	No
19-432	71	Female	Median	FALSE	35	6.5	FALSE	TRUE	4	FALSE	FALSE	T3	N1b	M0	II	Yes	Yes	Yes	Yes	Yes
19-447	21	Male	Median	FALSE	34	3	FALSE	TRUE	17	FALSE	FALSE	T2	N1b	M0	I	Yes	Yes	Yes	No	No
19-480	54	Female	Median	FALSE	34	2.5	FALSE	TRUE	8	FALSE	FALSE	T2	N1b	M0	I	Yes	Yes	Yes	Yes	Yes
19-484	28	Female	High	FALSE	36	2.5	FALSE	TRUE	39	TRUE	FALSE	T2	N1b	M1	II	Yes	Yes	Yes	Yes	Yes
19-502	52	Female	Low	FALSE	34	2	FALSE	FALSE	0	FALSE	FALSE	T1	N0	M0	I	Yes	No	Yes	No	No
19-504	64	Female	High	FALSE	36	5	TRUE	TRUE	3	TRUE	TRUE	T4	N1b	M1	IV	Yes	Yes	Yes	No	No
19-517	40	Female	Low	FALSE	34	1.6	FALSE	TRUE	1	FALSE	FALSE	T1	N1a	M0	I	Yes	Yes	Yes	Yes	Yes
19-551	31	Female	Median	FALSE	33	2.7	FALSE	TRUE	6	FALSE	FALSE	T2	N1a	M0	I	Yes	Yes	Yes	No	No
19-556	30	Female	Low	FALSE	33	2.5	FALSE	TRUE	3	FALSE	FALSE	T2	N1a	M0	I	Yes	Yes	Yes	No	No
19-558	24	Female	High	TRUE	192	6	TRUE	TRUE	1	TRUE	TRUE	T3	N1a	M1	II	Yes	Yes	Yes	No	No
19-565	52	Male	High	FALSE	33	0.8	TRUE	TRUE	19	FALSE	TRUE	T4	N1b	M0	I	Yes	Yes	Yes	No	No
19-570	33	Male	Median	FALSE	33	3.5	FALSE	TRUE	8	FALSE	FALSE	T2	N1b	M0	I	Yes	Yes	Yes	Yes	Yes
19-582	33	Male	High	FALSE	35	4.5	TRUE	TRUE	17	TRUE	TRUE	T4	N1b	M0	I	Yes	Yes	Yes	No	No
19-587	25	Male	Median	FALSE	33	1.8	FALSE	TRUE	9	FALSE	FALSE	T1	N1a	M0	I	Yes	Yes	Yes	Yes	Yes
19-59	23	Female	Median	FALSE	43	3.5	FALSE	TRUE	11	FALSE	FALSE	T2	N1b	M0	I	Yes	Yes	Yes	No	No
19-613	33	Female	Median	FALSE	32	2.3	FALSE	TRUE	4	FALSE	FALSE	T2	N1b	M0	I	Yes	Yes	Yes	Yes	Yes
19-627	36	Male	Low	FALSE	32	2	FALSE	TRUE	1	FALSE	FALSE	T1	N1a	M0	I	Yes	Yes	Yes	Yes	Yes
19-633	62	Female	High	FALSE	32	6	FALSE	TRUE	20	TRUE	FALSE	T3	N1b	M0	II	Yes	Yes	Yes	Yes	Yes
19-637	29	Female	Low	FALSE	32	1.7	FALSE	FALSE	0	FALSE	FALSE	T1	N0	M0	I	Yes	Yes	Yes	No	No
19-643	37	Female	Median	FALSE	32	1.8	FALSE	TRUE	16	FALSE	FALSE	T1	N1b	M0	I	Yes	Yes	Yes	No	No
19-683	30	Male	Low	FALSE	31	2.2	FALSE	TRUE	4	FALSE	FALSE	T2	N1a	M0	I	Yes	Yes	Yes	No	No
19-684	36	Female	Median	FALSE	31	1.8	FALSE	TRUE	12	FALSE	FALSE	T1	N1b	M0	I	Yes	Yes	Yes	Yes	Yes
19-687	30	Male	High	FALSE	31	3	TRUE	TRUE	19	FALSE	FALSE	T3	N1b	M0	I	Yes	Yes	Yes	No	No
19-704	31	Female	Low	FALSE	31	2	FALSE	FALSE	0	FALSE	FALSE	T1	N0	M0	I	Yes	Yes	Yes	Yes	Yes
19-709	24	Male	Median	FALSE	31	1.5	FALSE	TRUE	16	FALSE	FALSE	T1	N1a	M0	I	No	No	Yes	No	No
19-711	30	Female	Low	FALSE	31	1.7	FALSE	TRUE	2	FALSE	FALSE	T1	N1a	M0	I	Yes	Yes	Yes	Yes	Yes
19-729	64	Female	High	TRUE	84	5.2	TRUE	TRUE	4	FALSE	TRUE	T3	N1b	M1	IV	Yes	Yes	Yes	No	No
19-88	21	Male	Median	FALSE	42	3.1	FALSE	TRUE	8	FALSE	FALSE	T2	N1a	M0	I	Yes	Yes	Yes	No	No
20-11	30	Male	Low	FALSE	27	4.5	FALSE	FALSE	0	FALSE	FALSE	T3	N0	M0	I	Yes	Yes	Yes	Yes	Yes
20-117	30	Female	High	FALSE	24	2.9	TRUE	TRUE	15	FALSE	FALSE	T3	N1b	M0	I	Yes	Yes	Yes	No	No
20-131	23	Male	High	FALSE	24	5	TRUE	TRUE	18	TRUE	TRUE	T4	N1b	M0	I	Yes	Yes	Yes	No	No
20-135	50	Female	High	FALSE	24	2.7	TRUE	TRUE	11	TRUE	FALSE	T3	N1b	M0	I	Yes	Yes	Yes	No	No
20-137	59	Female	Low	FALSE	23	1.8	FALSE	FALSE	0	FALSE	FALSE	T1	N0	M0	I	Yes	No	Yes	No	No
20-146	40	Female	Low	FALSE	23	2	FALSE	TRUE	4	FALSE	FALSE	T1	N1a	M0	I	Yes	Yes	Yes	No	No
20-169	27	Male	Median	FALSE	23	1.9	FALSE	TRUE	10	FALSE	FALSE	T1	N1b	M0	I	Yes	Yes	Yes	Yes	Yes
20-188	27	Female	Median	FALSE	22	3.2	FALSE	TRUE	14	FALSE	FALSE	T2	N1b	M0	I	Yes	Yes	Yes	No	No
20-193	29	Female	High	FALSE	24	6.5	FALSE	TRUE	29	FALSE	FALSE	T3	N1b	M0	I	Yes	No	Yes	Yes	Yes
20-212	77	Female	High	FALSE	20	3.2	TRUE	TRUE	11	TRUE	FALSE	T3	N1b	M0	II	Yes	Yes	Yes	No	No
20-224	47	Female	High	FALSE	22	2.7	FALSE	TRUE	22	TRUE	FALSE	T2	N1b	M0	I	Yes	Yes	Yes	No	No
20-226	15	Female	High	FALSE	22	1.5	FALSE	TRUE	11	TRUE	FALSE	T1	N1b	M0	I	Yes	Yes	Yes	Yes	Yes
20-255	34	Female	Median	FALSE	22	2.2	FALSE	TRUE	8	FALSE	FALSE	T2	N1b	M0	I	Yes	Yes	Yes	No	No
20-273	49	Female	High	FALSE	21	3.3	TRUE	TRUE	15	TRUE	TRUE	T3	N1b	M0	I	Yes	Yes	Yes	Yes	Yes
20-28	45	Female	High	TRUE	96	4	TRUE	TRUE	5	FALSE	TRUE	T3	N1b	M0	I	Yes	Yes	Yes	No	No
20-288	39	Female	High	TRUE	144	5.3	TRUE	TRUE	7	TRUE	FALSE	T3	N1b	M1	II	Yes	Yes	Yes	No	No
20-364-1	63	Male	High	FALSE	20	5	TRUE	FALSE	0	FALSE	FALSE	T3	N0	M0	II	Yes	Yes	Yes	Yes	Yes
20-379	60	Female	High	TRUE	44	5.6	TRUE	TRUE	9	FALSE	TRUE	T3	N1b	M1	IV	Yes	Yes	Yes	No	No
20-39	41	Male	High	FALSE	26	4	FALSE	TRUE	12	TRUE	TRUE	T2	N1b	M0	I	Yes	Yes	Yes	No	No
20-43	28	Male	Median	FALSE	25	6	FALSE	TRUE	17	FALSE	FALSE	T3	N1b	M0	I	Yes	Yes	Yes	No	No
20-51	46	Male	High	FALSE	25	2.5	TRUE	TRUE	16	FALSE	FALSE	T3	N1b	M0	I	Yes	Yes	Yes	No	No
20-64	49	Female	Median	FALSE	25	2.3	FALSE	TRUE	6	FALSE	FALSE	T2	N1a	M0	I	Yes	Yes	Yes	No	No
20-85	29	Female	Median	FALSE	24	2.2	FALSE	TRUE	6	FALSE	FALSE	T2	N1a	M0	I	Yes	Yes	Yes	No	No
20-90	27	Female	Median	FALSE	24	1.5	FALSE	TRUE	9	FALSE	FALSE	T1	N1b	M0	I	Yes	Yes	Yes	Yes	Yes
3321	53	Female	High	TRUE	72	2	FALSE	TRUE	6	TRUE	FALSE	T1	N1b	M1	II	Yes	Yes	Yes	Yes	Yes
3411	51	Female	High	FALSE	60	4.5	TRUE	TRUE	5	TRUE	FALSE	T4	N1b	M1	II	Yes	Yes	Yes	No	No
3449	60	Male	High	TRUE	6	5.1	TRUE	TRUE	19	TRUE	TRUE	T4	N1b	M1	IV	No	No	Yes	No	No
3520	66	Male	High	FALSE	52	2.5	FALSE	TRUE	9	TRUE	FALSE	T2	N1b	M0	II	Yes	Yes	Yes	Yes	Yes
3898	42	Male	High	TRUE	60	4	TRUE	TRUE	15	FALSE	FALSE	T3	N1b	M0	I	Yes	Yes	Yes	No	No
4790	45	Female	Median	FALSE	44	2.8	FALSE	TRUE	5	FALSE	FALSE	T2	N1b	M0	I	Yes	Yes	Yes	No	No
4793	71	Male	Low	FALSE	43	3	FALSE	TRUE	1	FALSE	FALSE	T2	N1a	M0	II	Yes	Yes	Yes	Yes	Yes
4797	46	Female	Low	FALSE	43	2.2	FALSE	TRUE	3	FALSE	FALSE	T2	N1a	M0	I	Yes	Yes	Yes	Yes	Yes
4805	41	Female	Median	FALSE	43	1.5	FALSE	TRUE	4	FALSE	FALSE	T1	N1b	M0	I	Yes	Yes	Yes	No	No
HNT210001T	34	Female	High	FALSE	17	4	TRUE	TRUE	6	FALSE	FALSE	T4	N1b	M0	I	Yes	Yes	Yes	Yes	Yes
P130023	45	Male	High	TRUE	12	4.3	TRUE	TRUE	7	TRUE	FALSE	T3	N1b	M1	II	Yes	Yes	Yes	No	No
P180263	65	Male	High	FALSE	45	5.4	TRUE	TRUE	13	TRUE	FALSE	T3	N1b	M1	IV	Yes	Yes	Yes	No	No
S190112	58	Male	High	TRUE	16	6	TRUE	TRUE	10	TRUE	TRUE	T3	N1b	M1	IV	Yes	Yes	Yes	No	No
TT210067T	42	Male	High	FALSE	14	3	FALSE	TRUE	13	TRUE	FALSE	T2	N1b	M0	I	Yes	Yes	Yes	Yes	Yes
TT210087T	29	Female	High	FALSE	14	2.5	FALSE	TRUE	26	TRUE	FALSE	T2	N1b	M0	I	Yes	Yes	Yes	No	No
TT210094T	56	Male	High	FALSE	14	2	TRUE	TRUE	2	FALSE	FALSE	T4	N1b	M0	III	Yes	Yes	Yes	Yes	Yes
