# Supplementary material for: Integrated proteogenomic and metabolomic characterization of papillary thyroid cancer with different recurrence risks
Source: Nat Commun. 2024 Apr 12;15:3175. doi: 10.1038/s41467-024-47581-1 (PMC11014849; doi:10.1038/s41467-024-47581-1)
Supplement: Supplementary file 5 — Supplementary Data 2 [file 41467_2024_47581_MOESM5_ESM.csv]

	ID	Description	setSize	enrichmentScore	NES	pvalue	p.adjust	qvalues	rank	leading_edge	core_enrichment
Ribosome	Ribosome	Ribosome	77	-0.453632945201062	-2.56153302979113	1.25521948922375e-10	2.73637848650778e-08	2.25939508060275e-08	607	tags=49%, list=20%, signal=40%	RPS18/RPL27A/MRPL11/RPS15A/RPS23/RPS27/RPL32/RPL24/RPLP0/RPS20/RPL18A/RPL35/RPL10A/RPLP2/RPL13A/RPL8/RPS2/RPS16/RPS13/RPL23/RPL36/RPL28/RPS25/RPL14/RPL26/RPL37A/RPS3A/RPL27/RPS15/FAU/RPL7A/RPL7/RPL21/RPL30/RPS21/RPS12/RPL23A/RPL38
Glycolysis / Gluconeogenesis	Glycolysis / Gluconeogenesis	Glycolysis / Gluconeogenesis	39	0.598591901642107	1.92743163049248	1.63305815012721e-05	0.00178003338363866	0.00146975233511449	536	tags=56%, list=18%, signal=47%	PFKM/PFKP/LDHB/PGM1/PFKL/ALDH9A1/LDHA/GPI/PDHA1/ALDH7A1/HK1/ALDH2/ALDOA/PDHB/ADPGK/ENO2/ACSS1/DLD/ALDOC/FBP1/PKM/PGM2
Spliceosome	Spliceosome	Spliceosome	81	-0.315075484755831	-1.81593370310605	3.32391312510456e-05	0.00206091944756391	0.00170167660808029	562	tags=40%, list=19%, signal=33%	SNRPG/SRSF3/EFTUD2/DDX23/PRPF31/SRSF9/SNRNP70/RBMX/SF3A1/PRPF40A/PRPF3/HNRNPU/PCBP1/AQR/CDC5L/SNRPE/ACIN1/SF3B6/DDX46/SNRPA/HNRNPK/LSM6/SF3B3/SF3B2/EIF4A3/HSPA1B/PUF60/SNRPB2/SNRPD1/HSPA6/LSM4/PRPF8
Focal adhesion	Focal adhesion	Focal adhesion	86	0.485053087116116	1.6995578066936	3.78150357351177e-05	0.00206091944756391	0.00170167660808029	1008	tags=57%, list=34%, signal=39%	FLNA/ACTN1/COL1A1/VCL/CAPN2/LAMA1/COMP/MYLK/COL1A2/ITGB1/VASP/COL6A3/ITGA1/FN1/CAV1/ITGB4/PARVA/GSK3B/PDGFRB/ITGB3/MET/ITGA3/LAMB2/PPP1R12B/VWF/CRKL/CAV2/LAMB1/PPP1CB/COL6A1/COL6A2/MAPK3/TLN1/PPP1R12A/MAPK1/PAK1/TLN2/ITGA2/ACTB/LAMA2/PPP1CA/LAMC1/THBS1/ITGA7/DOCK1/FLNB/LAMA3/ITGA6/TNXB
Synaptic vesicle cycle	Synaptic vesicle cycle	Synaptic vesicle cycle	21	-0.597197147473024	-2.39513947778434	7.23495657022096e-05	0.00315444106461634	0.00260458436527955	683	tags=62%, list=23%, signal=48%	ATP6V1B2/ATP6V1F/ATP6V0A1/AP2B1/NSF/ATP6V1C1/AP2A1/CLTB/ATP6V1H/ATP6V1G1/CLTC/ATP6V1E1/ATP6V0D1
Protein digestion and absorption	Protein digestion and absorption	Protein digestion and absorption	25	0.612099024248179	1.83496652528224	0.000235494452764413	0.00763895413093489	0.00630739331912055	736	tags=60%, list=25%, signal=46%	COL3A1/CPA3/COL5A2/COL1A1/COL5A1/COL1A2/COL14A1/COL6A3/ATP1A1/DPP4/PRCP/COL18A1/COL15A1/COL6A1/COL6A2
Butanoate metabolism	Butanoate metabolism	Butanoate metabolism	12	0.743752127789668	1.90118214820383	0.000286433762635633	0.00763895413093489	0.00630739331912055	473	tags=75%, list=16%, signal=63%	ALDH5A1/ABAT/HMGCL/ECHS1/ACADS/ACAT1/HADH/BDH1/BDH2
RNA transport	RNA transport	RNA transport	70	-0.314129613426409	-1.6627037093168	0.000286966752231657	0.00763895413093489	0.00630739331912055	554	tags=44%, list=19%, signal=37%	EIF2B4/STRAP/DDX39B/NUP133/NUP160/EIF2S3/PNN/EIF3B/NUP205/THOC6/EIF4A2/PAIP1/RNPS1/EIF4G2/EIF3A/TRNT1/RAN/EIF2S2/NUP54/EIF4E/ACIN1/EIF3C/SAP18/XPO5/RANBP2/CYFIP1/EIF5/EIF3G/NUP155/EIF4A3/SUMO1
Fructose and mannose metabolism	Fructose and mannose metabolism	Fructose and mannose metabolism	19	0.65550726304063	1.8711749680626	0.000315369665956028	0.00763895413093489	0.00630739331912055	521	tags=63%, list=17%, signal=52%	PFKM/PFKFB2/SORD/PFKP/PFKL/MPI/HK1/ALDOA/AKR1B1/ALDOC/FBP1/TKFC
Pyruvate metabolism	Pyruvate metabolism	Pyruvate metabolism	27	0.589540566765592	1.78748970966212	0.000519789983182859	0.0113314216333863	0.00935621969729147	777	tags=67%, list=26%, signal=50%	LDHB/ALDH9A1/LDHA/PDHA1/GRHPR/ALDH7A1/ALDH2/PDHB/ME3/PC/ACAT1/ACSS1/DLD/MDH1/PKM/GLO1/ALDH3A2/FH
Platelet activation	Platelet activation	Platelet activation	50	0.510617186763087	1.69721376475822	0.000608374249594557	0.0120568714919649	0.00995521499336548	906	tags=56%, list=30%, signal=40%	COL3A1/COL1A1/ARHGEF1/STIM1/FERMT3/MYLK/COL1A2/ITGB1/VASP/ITPR3/PRKG1/PLCG2/ITGB3/LYN/VWF/TBXAS1/PPP1CB/VAMP8/MAPK3/TLN1/PPP1R12A/MAPK1/GNAQ/GUCY1B1/TLN2/ITGA2/ACTB/PPP1CA
Carbon metabolism	Carbon metabolism	Carbon metabolism	79	0.457854001215428	1.5942018722199	0.000737710681055779	0.0123833744313396	0.0102248045763354	784	tags=46%, list=26%, signal=35%	PFKM/PFKP/GOT2/OGDH/PFKL/GPI/PDHA1/HK1/GLUD1/ALDOA/ECHS1/PDHB/RGN/ME3/PC/ADPGK/ENO2/ACADS/ACAT1/ACSS1/DLD/MDH1/ALDOC/FBP1/PKM/SDHA/TKFC/IDH2/IDH3B/SUCLG1/SDSL/HK2/PGP/SUCLA2/FH/PGD
Regulation of actin cytoskeleton	Regulation of actin cytoskeleton	Regulation of actin cytoskeleton	87	0.451062135843468	1.58307060250308	0.000738458108290891	0.0123833744313396	0.0102248045763354	1080	tags=61%, list=36%, signal=40%	PIP4K2A/IQGAP2/ACTN1/ARHGEF1/VCL/MYLK/ITGB1/MYH14/MYH10/ITGA1/FN1/MYH9/ITGB4/ENAH/TMSB4X/NCKAP1L/BAIAP2/PDGFRB/ITGB3/ITGA3/ARPC5/NCKAP1/EZR/ARPC1B/PPP1R12B/F2/ARPC3/CRKL/PPP1CB/MAPK3/PPP1R12A/PFN1/MAPK1/SSH3/PAK1/ITGA2/RDX/ACTB/PPP1CA/ITGA7/PFN2/DOCK1/RRAS2/ITGAM/ITGA6/ITGB2/MAP2K2/ACTN3/GNG12/ARPC2/ARPC5L/ARHGEF12/ITGB5
ECM-receptor interaction	ECM-receptor interaction	ECM-receptor interaction	42	0.536030432337258	1.74846604550528	0.000840882019630548	0.0130937343056757	0.0108113402523928	1117	tags=69%, list=37%, signal=44%	COL1A1/LAMA1/COMP/COL1A2/ITGB1/COL6A3/ITGA1/FN1/ITGB4/CD44/ITGB3/ITGA3/LAMB2/DAG1/VWF/CD36/LAMB1/COL6A1/COL6A2/ITGA2/LAMA2/LAMC1/THBS1/ITGA7/LAMA3/ITGA6/TNXB/ITGB5/THBS2
mRNA surveillance pathway	mRNA surveillance pathway	mRNA surveillance pathway	32	-0.409231147025619	-1.92242887063831	0.000901979596074986	0.0131087701296231	0.0108237551528998	299	tags=38%, list=10%, signal=34%	RNPS1/NUDT21/ACIN1/WDR82/PPP2CA/SAP18/GSPT1/EIF4A3/CSTF1/SYMPK/HBS1L/ETF1
Glucagon signaling pathway	Glucagon signaling pathway	Glucagon signaling pathway	33	0.540569306041526	1.68589276582068	0.00145317235099913	0.0197994732823631	0.0163481889487402	504	tags=36%, list=17%, signal=31%	LDHB/PFKL/LDHA/PDHA1/GYS1/PPP3CA/PRKAA1/PDHB/ITPR3/PYGL/FBP1/PKM
Starch and sucrose metabolism	Starch and sucrose metabolism	Starch and sucrose metabolism	17	0.62021269107358	1.72916624979879	0.00226281690761988	0.029017299168302	0.0239592378453869	802	tags=65%, list=27%, signal=48%	ENPP1/PGM1/GPI/GYS1/HK1/GBE1/PYGL/GYG1/PGM2/HK2/UGP2
Thyroid hormone synthesis	Thyroid hormone synthesis	Thyroid hormone synthesis	26	0.561167904851334	1.68916979237739	0.00269674377812507	0.0326605635350703	0.0269674377812507	339	tags=38%, list=11%, signal=34%	IYD/TPO/TSHR/TG/HSPA5/LRP2/ITPR3/ATP1A1/CANX/GPX3
PI3K-Akt signaling pathway	PI3K-Akt signaling pathway	PI3K-Akt signaling pathway	79	0.4354774055673	1.51628880259191	0.00286760453032561	0.0327130904742953	0.0270108086485007	1233	tags=62%, list=41%, signal=37%	COL1A1/LAMA1/COMP/COL1A2/ITGB1/GYS1/YWHAG/COL6A3/YWHAH/ITGA1/PRKAA1/FN1/ITGB4/PPP2R5A/GSK3B/PDGFRB/ITGB3/HSP90B1/MET/ITGA3/LAMB2/VWF/LAMB1/COL6A1/COL6A2/MAPK3/PPP2R2A/MAPK1/ITGA2/LAMA2/LAMC1/THBS1/ITGA7/LAMA3/ITGA6/MAP2K2/TNXB/GNB4/GNB1/GNG12/ITGB5/PKN2/THBS2/YWHAZ/GRB2/TNC/YWHAE/KRAS/RELA
Pentose phosphate pathway	Pentose phosphate pathway	Pentose phosphate pathway	20	0.600148788517057	1.73389473414375	0.00300120096094453	0.0327130904742953	0.0270108086485007	536	tags=50%, list=18%, signal=41%	PFKM/PFKP/PGM1/PFKL/GPI/ALDOA/RGN/ALDOC/FBP1/PGM2
Cell adhesion molecules (CAMs)	Cell adhesion molecules (CAMs)	Cell adhesion molecules (CAMs)	29	0.529787875735374	1.6208544978445	0.00354161214024085	0.0367653069796432	0.0303566754877787	1006	tags=69%, list=34%, signal=46%	PECAM1/ALCAM/ITGB1/HLA-DQB1/HLA-B/VCAN/PTPRC/SDC2/HLA-A/NCAM1/HLA-DQA1/HLA-DRA/CDH1/HLA-DPA1/F11R/HLA-DRB1/ITGAM/ITGA6/ITGB2/CDH5
Valine, leucine and isoleucine degradation	Valine, leucine and isoleucine degradation	Valine, leucine and isoleucine degradation	37	0.51668055539656	1.65381191419159	0.00426582542112284	0.0422704519002172	0.034902207991005	689	tags=46%, list=23%, signal=36%	IVD/ABAT/ALDH9A1/HMGCL/ALDH7A1/ALDH2/ECHS1/ACAA2/HSD17B10/ACADS/ACAT1/HADH/DLD/MCCC1/BCAT2/HADHB/ALDH3A2
Tyrosine metabolism	Tyrosine metabolism	Tyrosine metabolism	13	0.63787991387079	1.65420569535504	0.00543490410468494	0.0515134389052747	0.0425340321236213	370	tags=46%, list=12%, signal=41%	AOC3/TPO/GOT2/MAOA/GSTZ1/FAH
Tryptophan metabolism	Tryptophan metabolism	Tryptophan metabolism	17	0.5903669180958	1.64595559630023	0.00755208613950648	0.0685981157671839	0.0566406460462986	400	tags=47%, list=13%, signal=41%	OGDH/ALDH9A1/ALDH7A1/ALDH2/ECHS1/MAOA/ACAT1/HADH
beta-Alanine metabolism	beta-Alanine metabolism	beta-Alanine metabolism	16	0.598043823273087	1.64818288552317	0.00851775569552845	0.0742748296650081	0.0613278410078049	689	tags=56%, list=23%, signal=43%	AOC3/ABAT/ALDH9A1/ALDH7A1/ALDH2/ECHS1/SMS/CNDP2/ALDH3A2
Fatty acid metabolism	Fatty acid metabolism	Fatty acid metabolism	24	0.529362610663568	1.57697315455072	0.00960268469227411	0.0805148178044522	0.0664801247926669	451	tags=42%, list=15%, signal=36%	MECR/ECHS1/FASN/ACADVL/ACAA2/ACADS/ACAT1/HADH/ACADL/HSD17B12
Collecting duct acid secretion	Collecting duct acid secretion	Collecting duct acid secretion	10	-0.583841009430485	-1.78935211644792	0.0113163612589156	0.0911967267594252	0.075300049617874	683	tags=70%, list=23%, signal=54%	ATP6V1B2/ATP6V1F/ATP6V0A1/ATP6V1C1/ATP6V1G1/ATP6V1E1/ATP6V0D1
Fatty acid degradation	Fatty acid degradation	Fatty acid degradation	27	0.516205527886807	1.56513753452229	0.0117133410516693	0.0911967267594252	0.075300049617874	752	tags=52%, list=25%, signal=39%	ECI1/ALDH9A1/ALDH7A1/ALDH2/ECHS1/ACADVL/ACAA2/ACADS/ACAT1/HADH/ACADL/HADHB/ALDH3A2/ACSL1
Histidine metabolism	Histidine metabolism	Histidine metabolism	9	0.674888563774776	1.59122784284979	0.0125143683689634	0.0940735277391045	0.0776753898763248	689	tags=78%, list=23%, signal=60%	ALDH9A1/ALDH7A1/ALDH2/MAOA/HNMT/CNDP2/ALDH3A2
AMPK signaling pathway	AMPK signaling pathway	AMPK signaling pathway	29	0.49986944823944	1.52932084825332	0.0129986791411626	0.0944570684257816	0.0779920748469757	500	tags=34%, list=17%, signal=29%	PFKM/PFKFB2/PFKP/PFKL/GYS1/PRKAA1/FASN/CAB39/PPP2R5A/FBP1
Th1 and Th2 cell differentiation	Th1 and Th2 cell differentiation	Th1 and Th2 cell differentiation	16	0.576716104862673	1.5894046169359	0.0164449753005964	0.112498916441492	0.0928890135755438	823	tags=69%, list=28%, signal=50%	PPP3CA/HLA-DQB1/STAT1/STAT6/HLA-DQA1/HLA-DRA/HLA-DPA1/MAPK3/STAT5B/MAPK1/HLA-DRB1
Galactose metabolism	Galactose metabolism	Galactose metabolism	16	0.575766986153363	1.58678888686372	0.0167823051999865	0.112498916441492	0.0928890135755438	924	tags=69%, list=31%, signal=48%	PFKM/PFKP/PGM1/PFKL/HK1/GALE/AKR1B1/PGM2/HK2/UGP2/GALM
Citrate cycle (TCA cycle)	Citrate cycle (TCA cycle)	Citrate cycle (TCA cycle)	24	0.510295958866907	1.52017352906752	0.0170296524888497	0.112498916441492	0.0928890135755438	777	tags=54%, list=26%, signal=40%	OGDH/PDHA1/ACLY/PDHB/PC/DLD/MDH1/SDHA/IDH2/IDH3B/SUCLG1/SUCLA2/FH
Drug metabolism - cytochrome P450	Drug metabolism - cytochrome P450	Drug metabolism - cytochrome P450	14	0.598635350713693	1.58116551059379	0.0185336104363469	0.118833149268342	0.0981191140747777	497	tags=43%, list=17%, signal=36%	GSTT1/GSTM1/MGST3/MAOA/GSTK1/GSTM3
Arginine and proline metabolism	Arginine and proline metabolism	Arginine and proline metabolism	23	0.520291395348858	1.5332811144622	0.0199254983542566	0.12410738974937	0.102473991536177	689	tags=43%, list=23%, signal=34%	GOT2/P4HA2/ALDH4A1/ALDH9A1/ALDH7A1/ALDH2/MAOA/SMS/CNDP2/ALDH3A2
Progesterone-mediated oocyte maturation	Progesterone-mediated oocyte maturation	Progesterone-mediated oocyte maturation	15	-0.430923688690802	-1.54320500576986	0.0289158605509046	0.172625196911985	0.142534566257602	199	tags=33%, list=7%, signal=31%	MAPK14/HSP90AA1/HSP90AB1/CDC23/ARAF
Endocytosis	Endocytosis	Endocytosis	105	-0.200719293755174	-1.1944699156067	0.0292987719529515	0.172625196911985	0.142534566257602	422	tags=24%, list=14%, signal=21%	CAPZA2/KIF5B/EPS15L1/EPN1/AP2A1/IST1/CLTB/ARF5/SNF8/RHOA/RAB35/CHMP2A/RAB7A/CHMP2B/CLTC/RUFY1/VPS4B/CYTH2/VPS35/ARF6/HSPA1B/WASHC4/SNX12/HSPA6/WASHC5
Alanine, aspartate and glutamate metabolism	Alanine, aspartate and glutamate metabolism	Alanine, aspartate and glutamate metabolism	14	0.565011865901687	1.4923563641454	0.0311059907834101	0.177178153446034	0.14629388816645	214	tags=36%, list=7%, signal=33%	ALDH5A1/GOT2/ABAT/ALDH4A1/GLUD1
Antigen processing and presentation	Antigen processing and presentation	Antigen processing and presentation	33	0.466247854029758	1.454103803903	0.0321888412017167	0.177178153446034	0.14629388816645	709	tags=55%, list=24%, signal=42%	CTSB/TAP2/CD74/PSME1/HSPA5/HLA-DQB1/HLA-B/CTSS/CANX/HLA-A/LGMN/HLA-DQA1/HLA-DRA/B2M/PSME2/PDIA3/CALR/HLA-DPA1
Ascorbate and aldarate metabolism	Ascorbate and aldarate metabolism	Ascorbate and aldarate metabolism	7	0.689416317686052	1.50990638990869	0.0325097529258778	0.177178153446034	0.14629388816645	692	tags=86%, list=23%, signal=66%	ALDH9A1/ALDH7A1/ALDH2/RGN/ALDH3A2/UGDH
Biosynthesis of amino acids	Biosynthesis of amino acids	Biosynthesis of amino acids	41	0.434137919596467	1.4090918818683	0.0389884088514226	0.207304222673417	0.171168624225758	638	tags=37%, list=21%, signal=29%	PFKM/PFKP/GOT2/PFKL/ALDH7A1/ALDOA/MAT2A/PC/ENO2/ALDOC/PKM/IDH2/IDH3B/BCAT2/SDSL
Pyrimidine metabolism	Pyrimidine metabolism	Pyrimidine metabolism	26	0.478999435075395	1.44183473306361	0.0420711974110032	0.218369548466636	0.180305131761442	1091	tags=65%, list=37%, signal=42%	ENPP1/CMPK1/NT5C2/TYMP/NUDT2/NME3/PNP/DUT/UPP1/ENTPD1/POLR2H/DTYMK/NT5E/NT5C3A/DCTD/PNPT1/TXNRD2
Autophagy - other	Autophagy - other	Autophagy - other	4	-0.731280777032965	-1.55019678207054	0.0458320231784871	0.226188963706433	0.186761529665862	211	tags=75%, list=7%, signal=70%	PPP2CA/ATG3/MTOR
Phenylalanine metabolism	Phenylalanine metabolism	Phenylalanine metabolism	6	0.69578682453363	1.46882903926052	0.048582995951417	0.226188963706433	0.186761529665862	245	tags=50%, list=8%, signal=46%	AOC3/GOT2/MAOA
Lysine degradation	Lysine degradation	Lysine degradation	19	0.501826704306504	1.43248690037089	0.0486725663716814	0.226188963706433	0.186761529665862	1247	tags=79%, list=42%, signal=46%	OGDH/ALDH9A1/ALDH7A1/ALDH2/ECHS1/ACAT1/HADH/PLOD2/ALDH3A2/COLGALT1/DLST/ALDH1B1/AASS/GCDH/ACAT2
Glycerolipid metabolism	Glycerolipid metabolism	Glycerolipid metabolism	13	0.568238047680025	1.47360434832586	0.0490654205607477	0.226188963706433	0.186761529665862	689	tags=62%, list=23%, signal=48%	ALDH9A1/ALDH7A1/ALDH2/AKR1B1/LCLAT1/PLPP3/TKFC/ALDH3A2
Hematopoietic cell lineage	Hematopoietic cell lineage	Hematopoietic cell lineage	17	0.517855173707131	1.44379130183234	0.0493273542600897	0.226188963706433	0.186761529665862	986	tags=65%, list=33%, signal=44%	ITGA1/CD44/ITGB3/HLA-DRA/ITGA3/CD55/CD36/HLA-DRB1/ITGA2/ITGAM/ITGA6
Fc gamma R-mediated phagocytosis	Fc gamma R-mediated phagocytosis	Fc gamma R-mediated phagocytosis	32	0.452942350926505	1.40278312880841	0.05	0.226188963706433	0.186761529665862	1291	tags=66%, list=43%, signal=38%	VASP/DOCK2/PTPRC/PLPP3/PLCG2/MARCKSL1/ARPC5/ARPC1B/LYN/ARPC3/CRKL/MAPK3/MAPK1/PAK1/PRKCD/ARPC2/ARPC5L/MARCKS/BIN1/RAC2/CFL1
HIF-1 signaling pathway	HIF-1 signaling pathway	HIF-1 signaling pathway	32	0.452003339169281	1.39987496654871	0.0521739130434783	0.226188963706433	0.186761529665862	830	tags=47%, list=28%, signal=34%	PFKL/LDHA/PDHA1/HK1/ALDOA/PDHB/ELOC/ENO2/PDK1/PLCG2/TF/HK2/MAPK3/MAPK1/HMOX1
Metabolism of xenobiotics by cytochrome P450	Metabolism of xenobiotics by cytochrome P450	Metabolism of xenobiotics by cytochrome P450	17	0.514057856307768	1.43320429969378	0.0526905829596413	0.226188963706433	0.186761529665862	957	tags=47%, list=32%, signal=32%	GSTT1/GSTM1/MGST3/GSTK1/GSTM3/MGST1/EPHX1/ADH1B
Amino sugar and nucleotide sugar metabolism	Amino sugar and nucleotide sugar metabolism	Amino sugar and nucleotide sugar metabolism	27	0.467757311948854	1.41824232099067	0.0529157667386609	0.226188963706433	0.186761529665862	802	tags=48%, list=27%, signal=36%	CYB5R3/CYB5R1/PGM1/GPI/MPI/HK1/GALE/PGM2/HK2/GNPDA1/UGDH/NAGK/UGP2
cGMP-PKG signaling pathway	cGMP-PKG signaling pathway	cGMP-PKG signaling pathway	43	0.413572776255721	1.35348397886209	0.0585774058577406	0.243718740806119	0.201235657546337	1290	tags=63%, list=43%, signal=36%	MYLK/SLC25A4/VASP/PPP3CA/ITPR3/VDAC2/ATP1A1/PRKG1/PDE5A/ATP2A3/ATP2A1/VDAC1/PPP1CB/MAPK3/PPP1R12A/MAPK1/GNAQ/GUCY1B1/PPP1CA/GTF2I/MAP2K2/GNAI2/GNA11/VDAC3/ROCK1/MYH7/ATP1B1
Synthesis and degradation of ketone bodies	Synthesis and degradation of ketone bodies	Synthesis and degradation of ketone bodies	6	0.679647923164912	1.4347592837603	0.0593792172739541	0.243718740806119	0.201235657546337	473	tags=67%, list=16%, signal=56%	HMGCL/ACAT1/BDH1/BDH2
Calcium signaling pathway	Calcium signaling pathway	Calcium signaling pathway	33	0.442525501470215	1.38012005728364	0.0611587982832618	0.243718740806119	0.201235657546337	818	tags=42%, list=27%, signal=31%	RYR1/STIM1/MYLK/SLC25A4/PPP3CA/ITPR3/VDAC2/ATP2A3/PLCG2/PDGFRB/ATP2A1/VDAC1/PTK2B/GNAQ
Propanoate metabolism	Propanoate metabolism	Propanoate metabolism	24	0.472834001116455	1.40857421982405	0.0614886731391586	0.243718740806119	0.201235657546337	423	tags=33%, list=14%, signal=29%	LDHB/ABAT/LDHA/ECHS1/ACSS3/ACAT1/ACSS1/DLD
Intestinal immune network for IgA production	Intestinal immune network for IgA production	Intestinal immune network for IgA production	7	0.643686182559403	1.40975177872852	0.0650195058517555	0.253111647780048	0.208991268809214	823	tags=71%, list=28%, signal=52%	HLA-DQB1/HLA-DQA1/HLA-DRA/HLA-DPA1/HLA-DRB1
Fatty acid elongation	Fatty acid elongation	Fatty acid elongation	11	0.572489014884282	1.4293413431385	0.0690909090909091	0.264242424242424	0.218181818181818	658	tags=55%, list=22%, signal=43%	MECR/ECHS1/ACAA2/HADH/HSD17B12/HADHB
B cell receptor signaling pathway	B cell receptor signaling pathway	B cell receptor signaling pathway	18	0.49567193331122	1.40508742542903	0.0709534368070953	0.264242424242424	0.218181818181818	1277	tags=72%, list=43%, signal=42%	PPP3CA/PTPN6/GSK3B/PLCG2/LYN/CD81/MAPK3/MAPK1/MAP2K2/GRB2/KRAS/RELA/RAC2
Pentose and glucuronate interconversions	Pentose and glucuronate interconversions	Pentose and glucuronate interconversions	11	0.57101102268357	1.42565121930662	0.0715151515151515	0.264242424242424	0.218181818181818	1129	tags=82%, list=38%, signal=51%	SORD/DCXR/ALDH2/AKR1B1/ALDH3A2/UGDH/UGP2/ALDH1B1/CRYL1
Chemokine signaling pathway	Chemokine signaling pathway	Chemokine signaling pathway	38	0.420119409689721	1.34648689480459	0.0738396624472574	0.268284106891702	0.221518987341772	1277	tags=58%, list=43%, signal=34%	ELMO1/DOCK2/STAT1/GSK3B/LYN/CRKL/MAPK3/STAT5B/PTK2B/MAPK1/PAK1/GRK2/PRKCD/GNB4/GNB1/GNG12/GRB2/GNAI2/KRAS/RELA/ROCK1/RAC2
Rap1 signaling pathway	Rap1 signaling pathway	Rap1 signaling pathway	41	0.410301141404279	1.33172427787801	0.0779768177028451	0.278671250151151	0.23009552764774	998	tags=54%, list=33%, signal=36%	CTNND1/ITGB1/VASP/PDGFRB/ITGB3/MET/CDH1/CRKL/MAP2K6/MAPK3/TLN1/PFN1/MAPK1/GNAQ/TLN2/ACTB/THBS1/PFN2/ITGAM/ITGB2/MAP2K2/AFDN
Non-homologous end-joining	Non-homologous end-joining	Non-homologous end-joining	5	-0.616320721907705	-1.43016773783136	0.084433595729992	0.296879417244165	0.245129794054815	228	tags=60%, list=8%, signal=56%	XRCC5/RAD50/PRKDC
Vascular smooth muscle contraction	Vascular smooth muscle contraction	Vascular smooth muscle contraction	33	0.4276447438988	1.3337109081529	0.0869098712446352	0.300735744941754	0.248313917841815	906	tags=48%, list=30%, signal=34%	CALD1/MYH11/ARHGEF1/MYLK/ITPR3/PRKG1/PPP1R12B/PPP1CB/MAPK3/ACTA2/PPP1R12A/MAPK1/GNAQ/GUCY1B1/PRKCD/PPP1CA
Cardiac muscle contraction	Cardiac muscle contraction	Cardiac muscle contraction	28	0.442509219242843	1.34960480709921	0.0976138828633406	0.332497288503254	0.274539045553145	1290	tags=68%, list=43%, signal=39%	TPM1/TPM3/TPM2/ATP1A1/COX6B1/COX5A/UQCRC1/TPM4/CYC1/UQCRB/UQCRH/UQCRQ/UQCRFS1/CACNA2D1/ACTC1/COX4I1/MYH7/MYL4/ATP1B1
Gap junction	Gap junction	Gap junction	28	0.438719153136099	1.33804551925965	0.103036876355748	0.341613508338301	0.282066199545386	1228	tags=61%, list=41%, signal=36%	TUBA4A/TUBB6/TUBB3/ITPR3/PRKG1/PDGFRB/MAPK3/MAPK1/GNAQ/GUCY1B1/MAP2K2/GRB2/GNAI2/TUBB/GNA11/KRAS/TJP1
N-Glycan biosynthesis	N-Glycan biosynthesis	N-Glycan biosynthesis	16	-0.369852577133457	-1.33042895710901	0.103424273166642	0.341613508338301	0.282066199545386	503	tags=50%, list=17%, signal=42%	DPM3/DPM1/MAN2A1/STT3A/STT3B/B4GALT1/ALG1/DAD1
Cysteine and methionine metabolism	Cysteine and methionine metabolism	Cysteine and methionine metabolism	25	0.443246257753492	1.32877526872924	0.111827956989247	0.363858128711282	0.300433317284545	638	tags=36%, list=21%, signal=29%	LDHB/GOT2/TST/LDHA/MAT2A/MDH1/SMS/BCAT2/SDSL
Purine metabolism	Purine metabolism	Purine metabolism	45	0.389298972667243	1.27912111552441	0.117032392894462	0.370553502800246	0.305961607816717	1066	tags=56%, list=36%, signal=36%	ENPP1/PGM1/NT5C2/NUDT2/NME3/NTPCR/ADK/ATIC/PNP/AK1/PDE5A/PKM/FHIT/PGM2/APRT/NUDT5/ENTPD1/PAPSS2/GUCY1B1/POLR2H/NUDT9/NT5E/HPRT1/NT5C3A/PNPT1
Ubiquitin mediated proteolysis	Ubiquitin mediated proteolysis	Ubiquitin mediated proteolysis	30	-0.281177808849818	-1.26929942808938	0.117285282996408	0.370553502800246	0.305961607816717	139	tags=20%, list=5%, signal=19%	CDC23/HUWE1/SAE1/UBE2H/CUL4A/SKP1
Glutathione metabolism	Glutathione metabolism	Glutathione metabolism	29	0.426219506654265	1.30399323214165	0.120218579234973	0.374395003903201	0.309133489461358	526	tags=31%, list=18%, signal=26%	GSTT1/GSTM1/MGST3/GSTK1/GPX3/GSTM3/GGCT/SMS/IDH2
Natural killer cell mediated cytotoxicity	Natural killer cell mediated cytotoxicity	Natural killer cell mediated cytotoxicity	23	0.436943264687995	1.28765699726468	0.138006571741512	0.414783963564451	0.342482171750464	1277	tags=70%, list=43%, signal=40%	PPP3CA/HLA-B/PTPN6/PLCG2/HLA-A/MAPK3/PTK2B/MAPK1/PAK1/ITGB2/MAP2K2/GRB2/HLA-C/KRAS/BID/RAC2
Proximal tubule bicarbonate reclamation	Proximal tubule bicarbonate reclamation	Proximal tubule bicarbonate reclamation	8	0.564601954589209	1.29348951446241	0.138190954773869	0.414783963564451	0.342482171750464	744	tags=50%, list=25%, signal=38%	GLUD1/ATP1A1/MDH1/SLC25A10
Neuroactive ligand-receptor interaction	Neuroactive ligand-receptor interaction	Neuroactive ligand-receptor interaction	4	0.685675947668568	1.29832424846624	0.139737991266376	0.414783963564451	0.342482171750464	941	tags=100%, list=32%, signal=69%	TSHR/F2/PLG/CTSG
Glycerophospholipid metabolism	Glycerophospholipid metabolism	Glycerophospholipid metabolism	18	0.450833456441084	1.27798323454869	0.14079822616408	0.414783963564451	0.342482171750464	920	tags=39%, list=31%, signal=27%	LPCAT2/GPD1/LCLAT1/PLPP3/CHKB/GPD1L/LYPLA2
ABC transporters	ABC transporters	ABC transporters	5	0.628051854134241	1.26522355212276	0.162534435261708	0.472433425160698	0.390082644628099	449	tags=60%, list=15%, signal=51%	TAP2/ABCA8/ABCD3
Th17 cell differentiation	Th17 cell differentiation	Th17 cell differentiation	22	0.429099175449854	1.25476354902756	0.166299559471366	0.473886628393066	0.391282537205284	823	tags=50%, list=28%, signal=36%	PPP3CA/HLA-DQB1/STAT1/STAT6/HLA-DQA1/HLA-DRA/HLA-DPA1/MAPK3/STAT5B/MAPK1/HLA-DRB1
Glycosaminoglycan degradation	Glycosaminoglycan degradation	Glycosaminoglycan degradation	7	-0.477165883143049	-1.28536707351554	0.167381974248927	0.473886628393066	0.391282537205284	1565	tags=100%, list=52%, signal=48%	GUSB/SGSH/HEXB/NAGLU/GLB1/GNS
Renin-angiotensin system	Renin-angiotensin system	Renin-angiotensin system	11	0.511639441938725	1.27741736195785	0.172121212121212	0.481056721056721	0.397202797202797	1412	tags=91%, list=47%, signal=48%	CPA3/PRCP/AGT/THOP1/CTSG/CTSA/PREP/ANPEP/NLN/LNPEP
Axon guidance	Axon guidance	Axon guidance	37	0.383626638176491	1.22792758154137	0.174553101997897	0.481678180196728	0.397715928602803	849	tags=38%, list=28%, signal=27%	DPYSL2/ITGB1/PPP3CA/ENAH/PDK1/GSK3B/PLCG2/PLXNB2/MET/NRP1/MAPK3/MAPK1/SSH3/PAK1
Thyroid hormone signaling pathway	Thyroid hormone signaling pathway	Thyroid hormone signaling pathway	30	0.395160229018294	1.21658243392366	0.184581976112921	0.502985884907709	0.415309446254072	1019	tags=43%, list=34%, signal=29%	PFKFB2/PFKP/MED16/ATP1A1/STAT1/GSK3B/PLCG2/ITGB3/MAPK3/MAPK1/ACTB/MAP2K2/HDAC1
Pantothenate and CoA biosynthesis	Pantothenate and CoA biosynthesis	Pantothenate and CoA biosynthesis	5	0.615239717858675	1.239413236522	0.192837465564738	0.518994660408802	0.428527701254974	1011	tags=80%, list=34%, signal=53%	ENPP1/BCAT2/COASY/AASDHPPT
Fat digestion and absorption	Fat digestion and absorption	Fat digestion and absorption	7	0.553400262051975	1.2120145265113	0.215864759427828	0.570385573503376	0.470960565278017	697	tags=57%, list=23%, signal=44%	GOT2/APOB/PLPP3/CD36
Carbohydrate digestion and absorption	Carbohydrate digestion and absorption	Carbohydrate digestion and absorption	7	0.552906417130095	1.21093294549263	0.217165149544863	0.570385573503376	0.470960565278017	674	tags=43%, list=23%, signal=33%	HK1/ATP1A1/HK2
C-type lectin receptor signaling pathway	C-type lectin receptor signaling pathway	C-type lectin receptor signaling pathway	28	0.389159907106513	1.18689522957261	0.231019522776573	0.581318283021799	0.479987573137265	1233	tags=57%, list=41%, signal=34%	PYCARD/LSP1/PPP3CA/ITPR3/STAT1/PLCG2/MAPKAPK2/MAPK3/MAPK1/PAK1/PRKCD/RRAS2/ARHGEF12/NFKB2/KRAS/RELA
Hippo signaling pathway	Hippo signaling pathway	Hippo signaling pathway	24	0.402722726150904	1.19971247510542	0.2319309600863	0.581318283021799	0.479987573137265	1190	tags=54%, list=40%, signal=33%	YWHAG/YWHAH/DLG1/GSK3B/CDH1/PPP1CB/PPP2R2A/MOB1A/ACTB/PPP1CA/ITGB2/YWHAZ/YWHAE
2-Oxocarboxylic acid metabolism	2-Oxocarboxylic acid metabolism	2-Oxocarboxylic acid metabolism	10	0.494207115389218	1.19512744816322	0.232587064676617	0.581318283021799	0.479987573137265	590	tags=40%, list=20%, signal=32%	GOT2/IDH2/IDH3B/BCAT2
Protein processing in endoplasmic reticulum	Protein processing in endoplasmic reticulum	Protein processing in endoplasmic reticulum	83	-0.192136234005256	-1.09943597760729	0.236760328524784	0.581318283021799	0.479987573137265	368	tags=23%, list=12%, signal=21%	LMAN1/DNAJA2/SEC23A/SEC24A/TRAM1/SEC61A1/SEC24B/BCAP31/HSP90AA1/HSP90AB1/EIF2AK2/HSPA1B/PLAA/SSR1/SAR1A/HSPA6/DAD1/UGGT1/SKP1
Taste transduction	Taste transduction	Taste transduction	4	0.628665026668785	1.19037433216381	0.2372634643377	0.581318283021799	0.479987573137265	272	tags=25%, list=9%, signal=23%	ITPR3
Nicotinate and nicotinamide metabolism	Nicotinate and nicotinamide metabolism	Nicotinate and nicotinamide metabolism	14	0.456019397216378	1.20447638479866	0.237327188940092	0.581318283021799	0.479987573137265	1150	tags=64%, list=39%, signal=40%	ENPP1/NT5C2/PNP/NMNAT1/NAPRT/NNMT/NT5E/NT5C3A/NADSYN1
Cholinergic synapse	Cholinergic synapse	Cholinergic synapse	20	0.405592006019457	1.17179915531555	0.243660418963616	0.5892663642101	0.486550208980817	1660	tags=75%, list=56%, signal=34%	ITPR3/MAPK3/MAPK1/GNAQ/GNB4/GNB1/GNG12/GNAI2/GNA11/KRAS/GNAO1/ITPR1/PRKACG/NRAS/GNB2
Adrenergic signaling in cardiomyocytes	Adrenergic signaling in cardiomyocytes	Adrenergic signaling in cardiomyocytes	34	0.373740154224429	1.17109508923669	0.246516613076099	0.5892663642101	0.486550208980817	1290	tags=53%, list=43%, signal=30%	TPM1/TPM3/TPM2/ATP1A1/PPP2R5A/TPM4/PPP1CB/MAPK3/PPP2R2A/MAPK1/GNAQ/PPP1CA/CACNA2D1/GNAI2/ACTC1/MYH7/MYL4/ATP1B1
Arginine biosynthesis	Arginine biosynthesis	Arginine biosynthesis	7	0.539038834262938	1.18056123619803	0.249674902470741	0.5892663642101	0.486550208980817	214	tags=29%, list=7%, signal=27%	GOT2/GLUD1
Circadian entrainment	Circadian entrainment	Circadian entrainment	21	0.402885601292994	1.16762703271174	0.251384274640089	0.5892663642101	0.486550208980817	1020	tags=48%, list=34%, signal=32%	RYR1/ITPR3/PRKG1/MAPK3/MAPK1/GNAQ/GUCY1B1/GNB4/GNB1/GNG12
Folate biosynthesis	Folate biosynthesis	Folate biosynthesis	4	0.614374491710809	1.16331527004768	0.264919941775837	0.614388801139707	0.507293505528199	824	tags=75%, list=28%, signal=54%	QDPR/SPR/MOCS2
Apoptosis	Apoptosis	Apoptosis	39	0.35723011562063	1.15026050690435	0.268421052631579	0.61595567867036	0.508587257617728	1037	tags=44%, list=35%, signal=29%	TUBA4A/CTSB/CAPN2/LMNA/ITPR3/CTSS/CTSH/SPTA1/BAX/MAPK3/PARP4/MAPK1/ACTB/CAPN1/MAP2K2/CTSC/LMNB1
Oxytocin signaling pathway	Oxytocin signaling pathway	Oxytocin signaling pathway	38	0.357135579051103	1.1446230899351	0.274261603375527	0.622802390998594	0.514240506329114	1298	tags=53%, list=43%, signal=30%	RYR1/MYLK/PPP3CA/PRKAA1/ITPR3/PPP1R12B/PPP1CB/MAPK3/PPP1R12A/MAPK1/GNAQ/GUCY1B1/ACTB/PPP1CA/MAP2K2/CACNA2D1/GNAI2/KRAS/ROCK1/PRKAG1
Sulfur relay system	Sulfur relay system	Sulfur relay system	4	0.596995979558447	1.13040913733821	0.289665211062591	0.632452981192477	0.522208883553421	824	tags=50%, list=28%, signal=36%	TST/MOCS2
JAK-STAT signaling pathway	JAK-STAT signaling pathway	JAK-STAT signaling pathway	12	0.446851709306853	1.14224411720783	0.289906103286385	0.632452981192477	0.522208883553421	1152	tags=58%, list=39%, signal=36%	PTPN6/STAT1/PDGFRB/STAT6/STAT5B/FHL1/GRB2
Fatty acid biosynthesis	Fatty acid biosynthesis	Fatty acid biosynthesis	3	0.649391283300654	1.12726699360398	0.291021671826625	0.632452981192477	0.522208883553421	752	tags=67%, list=25%, signal=50%	FASN/ACSL1
Porphyrin and chlorophyll metabolism	Porphyrin and chlorophyll metabolism	Porphyrin and chlorophyll metabolism	11	0.459686742924007	1.14770633055164	0.294545454545455	0.632452981192477	0.522208883553421	830	tags=45%, list=28%, signal=33%	MMAB/FECH/CP/BLVRB/HMOX1
Drug metabolism - other enzymes	Drug metabolism - other enzymes	Drug metabolism - other enzymes	10	0.472292253525475	1.14213134163117	0.294776119402985	0.632452981192477	0.522208883553421	616	tags=40%, list=21%, signal=32%	CES1/TYMP/TPMT/UPP1
Longevity regulating pathway - multiple species	Longevity regulating pathway - multiple species	Longevity regulating pathway - multiple species	19	-0.277433128791946	-1.07694521514152	0.295918367346939	0.632452981192477	0.522208883553421	107	tags=16%, list=4%, signal=15%	MTOR/HSPA1B/HSPA6
Inflammatory mediator regulation of TRP channels	Inflammatory mediator regulation of TRP channels	Inflammatory mediator regulation of TRP channels	16	0.417823199158026	1.15150264784582	0.304396843291996	0.642131635969664	0.530200433369448	906	tags=44%, list=30%, signal=31%	ITPR3/PLCG2/MAP2K6/PPP1CB/GNAQ/PRKCD/PPP1CA
Arachidonic acid metabolism	Arachidonic acid metabolism	Arachidonic acid metabolism	12	0.441578119804793	1.12876374674077	0.306338028169014	0.642131635969664	0.530200433369448	762	tags=50%, list=26%, signal=37%	GPX3/PTGES2/EPHX2/PTGIS/TBXAS1/ALOX5
Renin secretion	Renin secretion	Renin secretion	16	0.409776813243927	1.12932715662287	0.326944757609921	0.678799591990122	0.560476727331293	857	tags=38%, list=29%, signal=27%	CTSB/PPP3CA/ITPR3/AGT/GNAQ/GUCY1B1
Leukocyte transendothelial migration	Leukocyte transendothelial migration	Leukocyte transendothelial migration	41	0.33965463205874	1.10242520422496	0.336143308746048	0.683086253369272	0.564016172506739	1482	tags=66%, list=50%, signal=34%	PECAM1/ACTN1/VCL/CTNND1/ITGB1/VASP/PLCG2/EZR/F11R/PTK2B/ACTB/ITGAM/ITGB2/ACTN3/AFDN/CDH5/THY1/MMP2/GNAI2/ROCK1/RAC2/MYLPF/CYBB/RAP1B/OCLN/CTNNB1/RAP1A
Protein export	Protein export	Protein export	16	-0.296965902846111	-1.06824194516271	0.339130434782609	0.683086253369272	0.564016172506739	449	tags=31%, list=15%, signal=27%	SRP68/SEC11A/SEC61A1/SRP72/SRPRA
Cytokine-cytokine receptor interaction	Cytokine-cytokine receptor interaction	Cytokine-cytokine receptor interaction	3	0.628772635814889	1.09147544333043	0.342105263157895	0.683086253369272	0.564016172506739	1110	tags=100%, list=37%, signal=63%	PDGFRB/MET/PLEKHO2
Notch signaling pathway	Notch signaling pathway	Notch signaling pathway	6	0.519362744943453	1.09639196199831	0.34412955465587	0.683086253369272	0.564016172506739	1156	tags=67%, list=39%, signal=41%	CTBP2/DTX3L/HDAC1/SNW1
Glycine, serine and threonine metabolism	Glycine, serine and threonine metabolism	Glycine, serine and threonine metabolism	15	0.413802195165119	1.11137918236332	0.349770642201835	0.683086253369272	0.564016172506739	965	tags=53%, list=32%, signal=36%	AOC3/GRHPR/ALDH7A1/MAOA/DLD/SDSL/GATM/PHGDH
Cellular senescence	Cellular senescence	Cellular senescence	37	0.342936568639292	1.09768516949965	0.350157728706625	0.683086253369272	0.564016172506739	1270	tags=59%, list=43%, signal=35%	CAPN2/SLC25A4/PPP3CA/HLA-B/ITPR3/VDAC2/HLA-A/MAPKAPK2/MAP2K6/VDAC1/PPP1CB/MAPK3/MAPK1/PPP1CA/CAPN1/RRAS2/MAP2K2/HLA-C/KRAS/RELA/VDAC3/MCU
Hedgehog signaling pathway	Hedgehog signaling pathway	Hedgehog signaling pathway	9	0.467211872949257	1.1015752535332	0.350943396226415	0.683086253369272	0.564016172506739	1022	tags=44%, list=34%, signal=29%	LRP2/GSK3B/GRK2/CUL1
Peroxisome	Peroxisome	Peroxisome	25	0.360358268472551	1.08029147827508	0.361290322580645	0.697002569226377	0.575506708535541	880	tags=40%, list=29%, signal=28%	ECH1/HMGCL/MPV17/GSTK1/ABCD3/EPHX2/IDH2/PRDX1/ACSL1/SOD1
Apelin signaling pathway	Apelin signaling pathway	Apelin signaling pathway	33	0.347464236824882	1.08364910234003	0.368025751072961	0.698107714701601	0.576419213973799	1298	tags=58%, list=43%, signal=33%	RYR1/MYLK/PRKAA1/ITPR3/CDH1/MAPK3/ACTA2/MAPK1/GNAQ/RRAS2/MAP2K2/GNB4/GNB1/GNG12/GNAI2/KRAS/RPS6/MYL4/PRKAG1
Vitamin digestion and absorption	Vitamin digestion and absorption	Vitamin digestion and absorption	4	0.566087020787521	1.07188316628208	0.368267831149927	0.698107714701601	0.576419213973799	535	tags=50%, list=18%, signal=41%	APOB/BTD
VEGF signaling pathway	VEGF signaling pathway	VEGF signaling pathway	18	0.379479664096493	1.07571574744223	0.375831485587583	0.700881162181472	0.578709216480114	1277	tags=50%, list=43%, signal=29%	PPP3CA/PLCG2/MAPKAPK2/MAPK3/MAPK1/MAPKAPK3/MAP2K2/KRAS/RAC2
Hippo signaling pathway - multiple species	Hippo signaling pathway - multiple species	Hippo signaling pathway - multiple species	3	0.615125963377507	1.06778642284805	0.376160990712074	0.700881162181472	0.578709216480114	849	tags=67%, list=28%, signal=48%	MOB1A/PAK1
Prolactin signaling pathway	Prolactin signaling pathway	Prolactin signaling pathway	15	0.401676777731512	1.07881305132141	0.387614678899083	0.714013505088556	0.58955243539422	1233	tags=60%, list=41%, signal=35%	STAT1/GSK3B/MAPK3/STAT5B/MAPK1/MAP2K2/GRB2/KRAS/RELA
Insulin signaling pathway	Insulin signaling pathway	Insulin signaling pathway	44	0.326307920633497	1.07088244204797	0.389759665621735	0.714013505088556	0.58955243539422	814	tags=34%, list=27%, signal=25%	PRKAR2A/GYS1/HK1/EXOC7/PRKAA1/FASN/PRKAR2B/PYGL/GSK3B/FBP1/CRKL/HK2/PPP1CB/MAPK3/MAPK1
T cell receptor signaling pathway	T cell receptor signaling pathway	T cell receptor signaling pathway	21	0.367127596198004	1.0639946039261	0.398671096345515	0.721219160243551	0.595502058916693	1233	tags=57%, list=41%, signal=34%	PPP3CA/PTPN6/PTPRC/DLG1/GSK3B/MAPK3/MAPK1/PAK1/MAP2K2/GRB2/KRAS/RELA
Neurotrophin signaling pathway	Neurotrophin signaling pathway	Neurotrophin signaling pathway	31	0.341439845886505	1.05556581146668	0.403930131004367	0.721219160243551	0.595502058916693	1233	tags=45%, list=41%, signal=27%	ARHGDIB/GSK3B/PLCG2/BAX/MAPKAPK2/CRKL/MAPK3/MAPK1/PRKCD/MAP2K2/GRB2/YWHAE/KRAS/RELA
Gastric acid secretion	Gastric acid secretion	Gastric acid secretion	17	0.379415871907191	1.05781956703311	0.409192825112108	0.721219160243551	0.595502058916693	876	tags=35%, list=29%, signal=25%	MYLK/ITPR3/ATP1A1/EZR/GNAQ/ACTB
Cholesterol metabolism	Cholesterol metabolism	Cholesterol metabolism	23	0.355534489497916	1.04774809493361	0.411829134720701	0.721219160243551	0.595502058916693	713	tags=35%, list=24%, signal=27%	NPC2/LRP1/LRP2/VDAC2/APOB/VAPB/CD36/VDAC1
Mineral absorption	Mineral absorption	Mineral absorption	12	0.410138527740908	1.04839773641915	0.413145539906103	0.721219160243551	0.595502058916693	830	tags=33%, list=28%, signal=24%	CYBRD1/ATP1A1/TF/HMOX1
Cell cycle	Cell cycle	Cell cycle	23	-0.2519318230842	-1.04274340025821	0.415730337078652	0.721219160243551	0.595502058916693	139	tags=17%, list=5%, signal=17%	CDC23/STAG1/PRKDC/SKP1
Osteoclast differentiation	Osteoclast differentiation	Osteoclast differentiation	18	0.373174899673454	1.0578435529205	0.416851441241685	0.721219160243551	0.595502058916693	1233	tags=56%, list=41%, signal=33%	PPP3CA/STAT1/PLCG2/ITGB3/MAP2K6/MAPK3/MAPK1/GRB2/NFKB2/RELA
Proteasome	Proteasome	Proteasome	37	0.326016046435309	1.0435252811063	0.439537329127234	0.754481399604229	0.622966293251198	1229	tags=46%, list=41%, signal=27%	PSMC6/PSME1/PSMD6/PSMB10/PSMD14/PSMB1/PSMB9/PSMA4/PSME2/PSMC3/PSMA7/PSMB4/PSMA5/PSMB3/PSMD4/PSMB5/PSMC1
Aminoacyl-tRNA biosynthesis	Aminoacyl-tRNA biosynthesis	Aminoacyl-tRNA biosynthesis	10	-0.321881960803496	-0.986501733360541	0.454545454545455	0.774147727272727	0.639204545454546	215	tags=30%, list=7%, signal=28%	FARSA/IARS2/LARS2
Regulation of lipolysis in adipocytes	Regulation of lipolysis in adipocytes	Regulation of lipolysis in adipocytes	9	0.435184987616698	1.02606342180814	0.459119496855346	0.775876359026864	0.640631856077227	710	tags=33%, list=24%, signal=25%	TSHR/PRKG1/FABP4
Glutamatergic synapse	Glutamatergic synapse	Glutamatergic synapse	20	0.352165975698428	1.01744557764902	0.466372657111356	0.782071071155966	0.645746756000339	1162	tags=50%, list=39%, signal=31%	PPP3CA/ITPR3/MAPK3/MAPK1/GNAQ/GRK2/GNB4/GNB1/GNG12/GNAI2
Relaxin signaling pathway	Relaxin signaling pathway	Relaxin signaling pathway	30	0.328116743959749	1.01017520910278	0.473398479913138	0.782483847810481	0.646087580760948	1233	tags=50%, list=41%, signal=30%	COL3A1/COL1A1/COL1A2/MAPK3/ACTA2/MAPK1/MAP2K2/GNB4/GNB1/GNG12/MMP2/GRB2/GNAI2/KRAS/RELA
Phagosome	Phagosome	Phagosome	74	0.294546411886098	1.02136829211646	0.475177304964539	0.782483847810481	0.646087580760948	1200	tags=47%, list=40%, signal=29%	TUBA4A/MRC2/CORO1A/TAP2/TUBB6/COMP/TUBB3/ITGB1/HLA-DQB1/HLA-B/CTSS/CANX/ITGB3/HLA-A/HLA-DQA1/HLA-DRA/STX12/MRC1/CD36/CALR/HLA-DPA1/C3/HLA-DRB1/ITGA2/ACTB/THBS1/ITGAM/ITGB2/SEC61B/ITGB5/THBS2/RAB5B/LAMP1/HLA-C/TUBB
Aldosterone-regulated sodium reabsorption	Aldosterone-regulated sodium reabsorption	Aldosterone-regulated sodium reabsorption	8	0.443508225592497	1.01606669038033	0.477386934673367	0.782483847810481	0.646087580760948	1290	tags=62%, list=43%, signal=36%	ATP1A1/MAPK3/MAPK1/KRAS/ATP1B1
Other types of O-glycan biosynthesis	Other types of O-glycan biosynthesis	Other types of O-glycan biosynthesis	5	0.502393490751913	1.01208215969478	0.483471074380165	0.786542494140866	0.649438756630073	790	tags=40%, list=26%, signal=29%	POFUT1/COLGALT1
Inositol phosphate metabolism	Inositol phosphate metabolism	Inositol phosphate metabolism	13	0.381865323561268	0.990286383624236	0.491822429906542	0.793258799421408	0.654984329797493	468	tags=23%, list=16%, signal=20%	PIP4K2A/ISYNA1/PLCG2
Tight junction	Tight junction	Tight junction	55	0.299260319660858	1.00486985317874	0.494877049180328	0.793258799421408	0.654984329797493	264	tags=16%, list=9%, signal=15%	MYH11/ACTN1/EPB41L2/EPB41L3/HCLS1/MYH1/MYH14/MYH10/MYH9
PPAR signaling pathway	PPAR signaling pathway	PPAR signaling pathway	22	0.33436345245568	0.977739171436432	0.506607929515419	0.795417432129006	0.656766687078996	1010	tags=45%, list=34%, signal=30%	DBI/SLC27A1/FABP5/FABP3/ACADL/CD36/FABP4/ACSL1/ME1/PLIN4
Pancreatic secretion	Pancreatic secretion	Pancreatic secretion	21	0.338524923575626	0.981099475248109	0.508305647840532	0.795417432129006	0.656766687078996	818	tags=29%, list=27%, signal=21%	CPA3/ITPR3/ATP1A1/ATP2A3/ATP2A1/GNAQ
Lysosome	Lysosome	Lysosome	55	-0.197445106674798	-1.06774645242206	0.514654117652769	0.795417432129006	0.656766687078996	341	tags=24%, list=11%, signal=21%	CLTB/AP3D1/PPT1/ATP6V1H/ATP6AP1/CLTC/ARSA/SCARB2/CTSL/M6PR/GBA/PSAP/ATP6V0D1
Long-term depression	Long-term depression	Long-term depression	20	0.339389086187734	0.980531762499835	0.515986769570011	0.795417432129006	0.656766687078996	1213	tags=60%, list=41%, signal=36%	RYR1/ITPR3/PRKG1/LYN/MAPK3/MAPK1/GNAQ/GUCY1B1/MAP2K2/GNAI2/GNA11/KRAS
Nitrogen metabolism	Nitrogen metabolism	Nitrogen metabolism	5	0.488461729840917	0.984016336926951	0.517906336088154	0.795417432129006	0.656766687078996	392	tags=40%, list=13%, signal=35%	GLUD1/CA3
Circadian rhythm	Circadian rhythm	Circadian rhythm	5	-0.405888258458602	-0.941860741944965	0.518115942028985	0.795417432129006	0.656766687078996	3	tags=40%, list=0%, signal=40%	CREB1/SKP1
p53 signaling pathway	p53 signaling pathway	p53 signaling pathway	6	0.462923834937963	0.977247553054027	0.526315789473684	0.798809776082503	0.65956770502225	1317	tags=67%, list=44%, signal=37%	BAX/THBS1/BID/RRM2B
Oxidative phosphorylation	Oxidative phosphorylation	Oxidative phosphorylation	67	-0.18275168372347	-0.993600461251954	0.527783773483836	0.798809776082503	0.65956770502225	262	tags=19%, list=9%, signal=18%	NDUFS3/NDUFS6/ATP6V1H/ATP6V1G1/NDUFA7/ATP6AP1/COX7A2L/COX7A2/NDUFA2/ATP6V1E1/NDUFV2/NDUFB8/ATP6V0D1
cAMP signaling pathway	cAMP signaling pathway	cAMP signaling pathway	36	0.307335127698898	0.975265031093314	0.544008483563097	0.798809776082503	0.65956770502225	1290	tags=44%, list=43%, signal=26%	TSHR/ATP1A1/PPP1CB/MAPK3/PPP1R12A/MAPK1/PAK1/PPP1CA/RRAS2/MAP2K2/AFDN/GNAI2/RELA/ROCK1/RAC2/ATP1B1
Selenocompound metabolism	Selenocompound metabolism	Selenocompound metabolism	6	0.454767589432719	0.96002944856136	0.549257759784076	0.798809776082503	0.65956770502225	1461	tags=83%, list=49%, signal=43%	SEPHS1/PAPSS2/TXNRD2/PAPSS1/KYAT3
Ether lipid metabolism	Ether lipid metabolism	Ether lipid metabolism	7	0.434228335401213	0.9510133738962	0.552665799739922	0.798809776082503	0.65956770502225	768	tags=43%, list=26%, signal=32%	LPCAT2/PLPP3/PAFAH1B2
TGF-beta signaling pathway	TGF-beta signaling pathway	TGF-beta signaling pathway	12	-0.281118123318924	-0.924484031214215	0.56	0.798809776082503	0.65956770502225	283	tags=25%, list=9%, signal=23%	RHOA/PPP2CA/SKP1
Dopaminergic synapse	Dopaminergic synapse	Dopaminergic synapse	31	0.307918514658403	0.951934171441294	0.561135371179039	0.798809776082503	0.65956770502225	1020	tags=39%, list=34%, signal=26%	PPP3CA/MAOA/ITPR3/PPP2R5A/GSK3B/PPP1CB/PPP2R2A/GNAQ/PPP1CA/GNB4/GNB1/GNG12
Glycosphingolipid biosynthesis - ganglio series	Glycosphingolipid biosynthesis - ganglio series	Glycosphingolipid biosynthesis - ganglio series	3	-0.476525821596244	-0.900037787153385	0.561797752808989	0.798809776082503	0.65956770502225	1565	tags=100%, list=52%, signal=48%	HEXB/GLB1
Glycosphingolipid biosynthesis - globo and isoglobo series	Glycosphingolipid biosynthesis - globo and isoglobo series	Glycosphingolipid biosynthesis - globo and isoglobo series	3	-0.476525821596244	-0.900037787153385	0.561797752808989	0.798809776082503	0.65956770502225	1565	tags=100%, list=52%, signal=48%	HEXB/NAGA
Adherens junction	Adherens junction	Adherens junction	33	0.305012736070191	0.951254093558185	0.565450643776824	0.798809776082503	0.65956770502225	998	tags=39%, list=33%, signal=27%	ACTN1/VCL/CTNND1/PTPN6/BAIAP2/MET/CDH1/CSNK2A2/MAPK3/MAPK1/ACTB/LMO7/AFDN
Olfactory transduction	Olfactory transduction	Olfactory transduction	8	0.413881262095958	0.948192028741909	0.569095477386935	0.798809776082503	0.65956770502225	1015	tags=38%, list=34%, signal=25%	PRKG1/GRK2/GNB1
Basal transcription factors	Basal transcription factors	Basal transcription factors	3	-0.472789339187486	-0.892980508813984	0.570224719101124	0.798809776082503	0.65956770502225	519	tags=67%, list=17%, signal=55%	TAF15/GTF2A2
Sulfur metabolism	Sulfur metabolism	Sulfur metabolism	8	0.413421793461169	0.94713939713748	0.571608040201005	0.798809776082503	0.65956770502225	1266	tags=50%, list=42%, signal=29%	TST/PAPSS2/ETHE1/PAPSS1
One carbon pool by folate	One carbon pool by folate	One carbon pool by folate	5	0.467123967567385	0.941030970033504	0.571625344352617	0.798809776082503	0.65956770502225	399	tags=40%, list=13%, signal=35%	MTHFD1/ATIC
Sphingolipid signaling pathway	Sphingolipid signaling pathway	Sphingolipid signaling pathway	27	0.30640226834776	0.929013086738985	0.579913606911447	0.800280724485113	0.660782249574864	1294	tags=56%, list=43%, signal=32%	ASAH1/PPP2R5A/BAX/MAPK3/PPP2R2A/MAPK1/GNAQ/MAP2K2/GNAI2/KRAS/BID/RELA/ROCK1/RAC2/TRADD
Retrograde endocannabinoid signaling	Retrograde endocannabinoid signaling	Retrograde endocannabinoid signaling	15	0.34610805498192	0.929568019816028	0.581422018348624	0.800280724485113	0.660782249574864	1162	tags=53%, list=39%, signal=33%	ITPR3/MAPK3/MAPK1/GNAQ/GNB4/GNB1/GNG12/GNAI2
Mismatch repair	Mismatch repair	Mismatch repair	7	-0.327736736064473	-0.8828418464118	0.583690987124464	0.800280724485113	0.660782249574864	2010	tags=86%, list=67%, signal=28%	SSBP1/PCNA/MSH2/RPA1/MSH6/RPA2
Fc epsilon RI signaling pathway	Fc epsilon RI signaling pathway	Fc epsilon RI signaling pathway	17	0.332188173912553	0.926147734767542	0.591928251121076	0.806502242152466	0.665919282511211	1277	tags=59%, list=43%, signal=34%	PLCG2/LYN/MAP2K6/MAPK3/ALOX5/MAPK1/MAP2K2/GRB2/KRAS/RAC2
Serotonergic synapse	Serotonergic synapse	Serotonergic synapse	22	0.313775386398933	0.91753594497743	0.598017621145374	0.809738145401811	0.668591129230854	1693	tags=82%, list=57%, signal=36%	MAOA/ITPR3/MAPK3/ALOX5/MAPK1/GNAQ/GNB4/GNB1/GNG12/GNAI2/KRAS/GNAO1/ITPR1/APP/PRKACG/NRAS/GNB2/MAOB
Glyoxylate and dicarboxylate metabolism	Glyoxylate and dicarboxylate metabolism	Glyoxylate and dicarboxylate metabolism	17	0.328056287723206	0.914627947685693	0.602017937219731	0.810122903172231	0.668908819133035	446	tags=24%, list=15%, signal=20%	GRHPR/ACAT1/DLD/MDH1
RNA degradation	RNA degradation	RNA degradation	23	0.307931271749572	0.907463025040749	0.616648411829135	0.817343743107935	0.674870980547836	111	tags=13%, list=4%, signal=13%	PFKM/PFKP/PFKL
GnRH signaling pathway	GnRH signaling pathway	GnRH signaling pathway	24	0.301723525423756	0.898835486498049	0.618122977346278	0.817343743107935	0.674870980547836	1213	tags=50%, list=41%, signal=30%	ITPR3/MAP2K6/MAPK3/PTK2B/MAPK1/GNAQ/PRKCD/MAP2K2/MMP2/GRB2/GNA11/KRAS
Steroid hormone biosynthesis	Steroid hormone biosynthesis	Steroid hormone biosynthesis	4	0.477021133847702	0.903237319627684	0.61863173216885	0.817343743107935	0.674870980547836	1563	tags=100%, list=52%, signal=48%	HSD17B12/AKR1C2/HSD17B8/COMT
Homologous recombination	Homologous recombination	Homologous recombination	6	-0.330443971538266	-0.841499687426832	0.628352490421456	0.82518580067396	0.681346073950976	437	tags=50%, list=15%, signal=43%	RPA1/RPA2/RAD50
DNA replication	DNA replication	DNA replication	6	-0.327626720375965	-0.834325351755211	0.647509578544061	0.843153390388413	0.696181698485846	2010	tags=100%, list=67%, signal=33%	MCM3/SSBP1/PCNA/RPA1/RPA2
Phosphatidylinositol signaling system	Phosphatidylinositol signaling system	Phosphatidylinositol signaling system	14	0.334229286044088	0.882794207013093	0.649769585253456	0.843153390388413	0.696181698485846	468	tags=21%, list=16%, signal=18%	PIP4K2A/ITPR3/PLCG2
IL-17 signaling pathway	IL-17 signaling pathway	IL-17 signaling pathway	14	0.328536444954269	0.867757801331769	0.668202764976959	0.857573529411765	0.708088235294118	1294	tags=71%, list=43%, signal=41%	GSK3B/HSP90B1/LCN2/MAPK3/MAPK1/S100A8/SRSF1/S100A9/RELA/TRADD
Necroptosis	Necroptosis	Necroptosis	46	0.269527031284198	0.885807882633189	0.66875	0.857573529411765	0.708088235294118	788	tags=26%, list=26%, signal=20%	CAPN2/PYCARD/SLC25A4/GLUD1/VDAC2/STAT1/PYGL/STAT6/BAX/VDAC1/PARP4/STAT5B
Ras signaling pathway	Ras signaling pathway	Ras signaling pathway	40	0.271603275687297	0.876779919521993	0.676532769556025	0.861450713591488	0.711289580029669	1696	tags=68%, list=57%, signal=30%	RASAL1/PLCG2/PDGFRB/MET/MAPK3/MAPK1/PAK1/RRAS2/MAP2K2/AFDN/GNB4/GNB1/GNG12/RAB5B/GRB2/KRAS/RELA/RAC2/RALA/RAP1B/RAP1A/RRAS/RAB5A/PRKACG/NRAS/GNB2/PAK2
Melanogenesis	Melanogenesis	Melanogenesis	17	0.306794735390194	0.855350284971414	0.682735426008969	0.861450713591488	0.711289580029669	1620	tags=65%, list=54%, signal=30%	GSK3B/MAPK3/MAPK1/GNAQ/MAP2K2/GNAI2/KRAS/GNAO1/CTNNB1/PRKACG/NRAS
Salivary secretion	Salivary secretion	Salivary secretion	19	0.301706031784332	0.861233438924305	0.683628318584071	0.861450713591488	0.711289580029669	884	tags=32%, list=30%, signal=22%	ITPR3/ATP1A1/PRKG1/GNAQ/GUCY1B1/CAMP
GABAergic synapse	GABAergic synapse	GABAergic synapse	15	0.314181121799919	0.843819492355895	0.688073394495413	0.862068965517241	0.711800063271117	1689	tags=67%, list=57%, signal=29%	ABAT/GNB4/GNB1/GNG12/GPHN/GNAI2/GNAO1/PRKACG/GNB2/GLS
Long-term potentiation	Long-term potentiation	Long-term potentiation	22	0.292851571890437	0.856350929358722	0.694933920704846	0.865689112649465	0.714789175582127	995	tags=36%, list=33%, signal=24%	PPP3CA/ITPR3/PPP1CB/MAPK3/MAPK1/GNAQ/PPP1CA/MAP2K2
Signaling pathways regulating pluripotency of stem cells	Signaling pathways regulating pluripotency of stem cells	Signaling pathways regulating pluripotency of stem cells	13	0.306847567917068	0.795743812301751	0.753504672897196	0.930786516853933	0.768539325842697	1213	tags=46%, list=41%, signal=28%	GSK3B/MAPK3/MAPK1/MAP2K2/GRB2/KRAS
Insulin secretion	Insulin secretion	Insulin secretion	13	0.305217677690418	0.791517039147278	0.755841121495327	0.930786516853933	0.768539325842697	317	tags=15%, list=11%, signal=14%	ITPR3/ATP1A1
Endocrine and other factor-regulated calcium reabsorption	Endocrine and other factor-regulated calcium reabsorption	Endocrine and other factor-regulated calcium reabsorption	18	-0.219619526894682	-0.812966835232834	0.76	0.930786516853933	0.768539325842697	510	tags=28%, list=17%, signal=23%	AP2B1/AP2A1/CLTB/GNAS/CLTC
MAPK signaling pathway	MAPK signaling pathway	MAPK signaling pathway	54	0.24547662105422	0.822114341884822	0.784394250513347	0.955295791127987	0.788776341298338	1303	tags=48%, list=44%, signal=28%	FLNA/PPP3CA/TAOK1/PDGFRB/MET/MAPKAPK2/CRKL/MAP2K6/STMN1/MAPK3/MAPK1/PAK1/MAPKAPK3/RRAS2/FLNB/MAP2K2/GNG12/PPP5C/CACNA2D1/GRB2/NFKB2/KRAS/RELA/RAC2/TRADD/FLNC
Sphingolipid metabolism	Sphingolipid metabolism	Sphingolipid metabolism	7	0.35103949450157	0.76881959747812	0.807542262678804	0.965870265221345	0.797507558439643	433	tags=29%, list=15%, signal=24%	ASAH1/PLPP3
Retinol metabolism	Retinol metabolism	Retinol metabolism	6	0.357282640111097	0.754235490691557	0.808367071524966	0.965870265221345	0.797507558439643	957	tags=50%, list=32%, signal=34%	ALDH1A1/RETSAT/ADH1B
Terpenoid backbone biosynthesis	Terpenoid backbone biosynthesis	Terpenoid backbone biosynthesis	8	0.31657352210136	0.725262334049966	0.811557788944724	0.965870265221345	0.797507558439643	491	tags=25%, list=16%, signal=21%	ACAT1/PCYOX1
Adipocytokine signaling pathway	Adipocytokine signaling pathway	Adipocytokine signaling pathway	13	0.287342144320486	0.745160650640521	0.816588785046729	0.965870265221345	0.797507558439643	1298	tags=46%, list=43%, signal=26%	PRKAA1/CD36/ACSL1/RELA/TRADD/PRKAG1
Ferroptosis	Ferroptosis	Ferroptosis	21	0.262367044135844	0.760381736757322	0.818383167220377	0.965870265221345	0.797507558439643	1396	tags=62%, list=47%, signal=33%	VDAC2/TF/CP/ACSL1/HMOX1/MAP1LC3B/GPX4/ATG7/LPCAT3/GCLC/VDAC3/SLC3A2/CYBB
SNARE interactions in vesicular transport	SNARE interactions in vesicular transport	SNARE interactions in vesicular transport	9	-0.246639784946237	-0.726867903891376	0.821256038647343	0.965870265221345	0.797507558439643	2252	tags=33%, list=75%, signal=8%	SNAP23/STX4/YKT6
TNF signaling pathway	TNF signaling pathway	TNF signaling pathway	13	-0.224091520861373	-0.76126617481253	0.828767123287671	0.965870265221345	0.797507558439643	2320	tags=15%, list=78%, signal=3%	MAPK14/MAP2K4
RIG-I-like receptor signaling pathway	RIG-I-like receptor signaling pathway	RIG-I-like receptor signaling pathway	9	-0.242739755050653	-0.715374192299247	0.840579710144927	0.965870265221345	0.797507558439643	366	tags=44%, list=12%, signal=39%	MAVS/TRIM25/DDX3X/MAPK14
Mitophagy - animal	Mitophagy - animal	Mitophagy - animal	19	0.257478650146687	0.734984388624793	0.84070796460177	0.965870265221345	0.797507558439643	1423	tags=58%, list=48%, signal=30%	USP15/OPTN/CSNK2A2/RRAS2/BCL2L13/KRAS/RELA/MFN2/TBC1D17/CSNK2B/FIS1
NF-kappa B signaling pathway	NF-kappa B signaling pathway	NF-kappa B signaling pathway	16	0.262260757992441	0.722779294837886	0.844419391206313	0.965870265221345	0.797507558439643	1635	tags=69%, list=55%, signal=31%	PLCG2/LYN/CSNK2A2/NFKB2/RELA/TRADD/CSNK2B/UBE2I/ERC1/PARP1/ICAM1
Toll-like receptor signaling pathway	Toll-like receptor signaling pathway	Toll-like receptor signaling pathway	13	0.273784028005601	0.710000563704609	0.845794392523365	0.965870265221345	0.797507558439643	995	tags=38%, list=33%, signal=26%	STAT1/MAP2K6/MAPK3/MAPK1/MAP2K2
NOD-like receptor signaling pathway	NOD-like receptor signaling pathway	NOD-like receptor signaling pathway	12	0.272691244182262	0.697054443328492	0.846244131455399	0.965870265221345	0.797507558439643	814	tags=33%, list=27%, signal=24%	PYCARD/HSP90B1/MAPK3/MAPK1
ErbB signaling pathway	ErbB signaling pathway	ErbB signaling pathway	22	0.250441200991619	0.732335339142807	0.857929515418502	0.974107470631424	0.804308920704846	1213	tags=45%, list=41%, signal=27%	GSK3B/PLCG2/CRKL/MAPK3/STAT5B/MAPK1/PAK1/MAP2K2/GRB2/KRAS
Steroid biosynthesis	Steroid biosynthesis	Steroid biosynthesis	4	0.386971109023385	0.732728012422251	0.864628820960699	0.976627372898613	0.806389573952983	1634	tags=75%, list=55%, signal=34%	TM7SF2/LSS/NSDHL
Complement and coagulation cascades	Complement and coagulation cascades	Complement and coagulation cascades	41	0.222101230504478	0.720879302936075	0.873551106427819	0.981619284542601	0.810511335860863	1582	tags=59%, list=53%, signal=28%	F13A1/C1S/F2/VWF/PLG/CD55/KNG1/C3/SERPING1/PROS1/ITGAM/ITGB2/CFH/SERPINF2/FGG/C8A/C8B/C7/CFI/C4B/C1QB/CPB2/C1R/C6
Cytosolic DNA-sensing pathway	Cytosolic DNA-sensing pathway	Cytosolic DNA-sensing pathway	7	0.30579792091626	0.669734996064476	0.892067620286086	0.997285852422393	0.823447034110233	1330	tags=57%, list=45%, signal=32%	PYCARD/POLR2H/RELA/CASP1
Oocyte meiosis	Oocyte meiosis	Oocyte meiosis	31	0.222430174129508	0.687645833016616	0.902838427947598	1	0.825688073394495	1190	tags=39%, list=40%, signal=24%	YWHAG/PPP3CA/YWHAH/ITPR3/PPP2R5A/PPP1CB/MAPK3/MAPK1/PPP1CA/CUL1/YWHAZ/YWHAE
Parathyroid hormone synthesis, secretion and action	Parathyroid hormone synthesis, secretion and action	Parathyroid hormone synthesis, secretion and action	19	0.227952279682561	0.650700035993918	0.915929203539823	1	0.825688073394495	1304	tags=47%, list=44%, signal=27%	ARHGEF1/ITPR3/MAPK3/MAPK1/GNAQ/NACA/GNAI2/GNA11/SLC9A3R1
Nucleotide excision repair	Nucleotide excision repair	Nucleotide excision repair	9	-0.223604076227992	-0.658979759590842	0.922705314009662	1	0.825688073394495	544	tags=33%, list=18%, signal=27%	CUL4B/RPA2/CUL4A
Ribosome biogenesis in eukaryotes	Ribosome biogenesis in eukaryotes	Ribosome biogenesis in eukaryotes	16	0.220223417241461	0.606926203672303	0.924464487034949	1	0.825688073394495	827	tags=25%, list=28%, signal=18%	HEATR1/CSNK2A2/SBDS/EIF6
Fanconi anemia pathway	Fanconi anemia pathway	Fanconi anemia pathway	3	-0.32729711602951	-0.618182181746449	0.938202247191011	1	0.825688073394495	2010	tags=67%, list=67%, signal=22%	RPA1/RPA2
Base excision repair	Base excision repair	Base excision repair	6	-0.258811681772407	-0.65908283422466	0.938697318007663	1	0.825688073394495	2215	tags=83%, list=74%, signal=22%	LIG3/PARP1/PCNA/HMGB1/APEX1
mTOR signaling pathway	mTOR signaling pathway	mTOR signaling pathway	33	-0.153145510272089	-0.708640296877278	0.942857142857143	1	0.825688073394495	419	tags=27%, list=14%, signal=24%	ATP6V1C1/RRAGC/EIF4E/LAMTOR5/RHOA/ATP6V1H/ATP6V1G1/ATP6V1E1/MTOR
Cortisol synthesis and secretion	Cortisol synthesis and secretion	Cortisol synthesis and secretion	11	0.218610495084973	0.545807885470234	0.956363636363636	1	0.825688073394495	818	tags=27%, list=27%, signal=20%	ITPR3/AGT/GNAQ
Autophagy - animal	Autophagy - animal	Autophagy - animal	29	0.186454747803151	0.570447211917993	0.963934426229508	1	0.825688073394495	1240	tags=41%, list=42%, signal=24%	CTSB/PRKAA1/VAMP8/MAPK3/MAPK1/PRKCD/RRAS2/MAP2K2/LAMP1/ATG7/KRAS/SH3GLB1
Ovarian steroidogenesis	Ovarian steroidogenesis	Ovarian steroidogenesis	5	-0.255369127516779	-0.592582196947989	0.967391304347826	1	0.825688073394495	2225	tags=60%, list=75%, signal=15%	PRKACA/PRKACB/GNAS
RNA polymerase	RNA polymerase	RNA polymerase	3	-0.304158283031522	-0.5744787283238	0.969101123595506	1	0.825688073394495	2079	tags=67%, list=70%, signal=20%	POLR2A/POLR2B
Other glycan degradation	Other glycan degradation	Other glycan degradation	12	-0.169094595789028	-0.556083868681175	0.973333333333333	1	0.825688073394495	61	tags=25%, list=2%, signal=25%	MANBA/GLB1/GBA
Bile secretion	Bile secretion	Bile secretion	11	-0.182134420406696	-0.583473373665318	0.977401129943503	1	0.825688073394495	289	tags=18%, list=10%, signal=16%	GNAS/NCEH1
Vasopressin-regulated water reabsorption	Vasopressin-regulated water reabsorption	Vasopressin-regulated water reabsorption	23	0.178219264005824	0.52520613290224	0.985761226725082	1	0.825688073394495	96	tags=4%, list=3%, signal=4%	ARHGDIB
FoxO signaling pathway	FoxO signaling pathway	FoxO signaling pathway	20	0.167917441494444	0.485131642600711	0.98787210584344	1	0.825688073394495	1298	tags=35%, list=43%, signal=20%	PRKAA1/MAPK3/MAPK1/MAP2K2/GRB2/KRAS/PRKAG1
Estrogen signaling pathway	Estrogen signaling pathway	Estrogen signaling pathway	30	0.166490463900953	0.512575302177799	0.988056460369164	1	0.825688073394495	1213	tags=40%, list=41%, signal=24%	ITPR3/HSP90B1/FKBP4/MAPK3/MAPK1/GNAQ/PRKCD/MAP2K2/MMP2/GRB2/GNAI2/KRAS
Phospholipase D signaling pathway	Phospholipase D signaling pathway	Phospholipase D signaling pathway	25	0.172539109769875	0.51724227320668	0.989247311827957	1	0.825688073394495	1213	tags=40%, list=41%, signal=24%	PLPP3/PLCG2/PDGFRB/MAPK3/PTK2B/MAPK1/RRAS2/MAP2K2/GRB2/KRAS
Biosynthesis of unsaturated fatty acids	Biosynthesis of unsaturated fatty acids	Biosynthesis of unsaturated fatty acids	7	0.218900355219362	0.479418656942075	0.990897269180754	1	0.825688073394495	1515	tags=57%, list=51%, signal=28%	HSD17B12/PECR/HACD3/ACOT7
Wnt signaling pathway	Wnt signaling pathway	Wnt signaling pathway	25	0.156785771511139	0.470016502177665	0.991397849462366	1	0.825688073394495	461	tags=12%, list=15%, signal=10%	PPP3CA/CTBP2/GSK3B
Thermogenesis	Thermogenesis	Thermogenesis	86	0.156462422359145	0.548222325427687	0.995951417004049	1	0.825688073394495	960	tags=24%, list=32%, signal=17%	ATP5F1C/ARID1B/PRKAA1/NDUFAB1/NDUFB10/COX6B1/ATP5F1D/PRKG1/ATP5PB/SDHA/COX5A/UQCRC1/CYC1/ACSL1/UQCRB/NDUFAF3/UQCRH/ACTB/ATP5PO/ATP5MG/UQCRQ
Apoptosis - multiple species	Apoptosis - multiple species	Apoptosis - multiple species	5	-0.222385022011262	-0.516042820810835	0.996376811594203	1	0.825688073394495	147	tags=20%, list=5%, signal=19%	HTRA2
Aldosterone synthesis and secretion	Aldosterone synthesis and secretion	Aldosterone synthesis and secretion	12	0.150714374905613	0.38525668477722	0.998826291079812	1	0.825688073394495	272	tags=8%, list=9%, signal=8%	ITPR3
Longevity regulating pathway	Longevity regulating pathway	Longevity regulating pathway	16	0.148183115664719	0.408386251404465	1	1	0.825688073394495	1298	tags=31%, list=43%, signal=18%	PRKAA1/BAX/KRAS/RELA/PRKAG1
