# Supplementary material for: Integrated proteogenomic and metabolomic characterization of papillary thyroid cancer with different recurrence risks
Source: Nat Commun. 2024 Apr 12;15:3175. doi: 10.1038/s41467-024-47581-1 (PMC11014849; doi:10.1038/s41467-024-47581-1)
Supplement: Supplementary file 7 — Source Data [file 41467_2024_47581_MOESM7_ESM.xlsx]

## Sheet: Figure 1a
	S19_388	S146	S19_301	S19_375	S19_729	S20_28	S20_224	P180263	S20_117	S20_131	S19_152	S20_288	S19_129	S19_126	S19_390	S20_226	S20_135	S19_633	S20_273	S20_364_1	S3520	P130023	S19_565	S20_51	S19_393	S19_316	S3321	S19_235	S20_379	S20_212	S19_582	S3411	TT210087T	S20_39	S19_558	S19_417	S3898	S19_687	HNT210001T	S19_165	S19_344	S19_484	S19_504	S190112	S20_193	TT210067T	TT210094T	S20_188	S19_643
BRAF	Missense_Mutation	Missense_Mutation	Missense_Mutation	Missense_Mutation	Missense_Mutation	Missense_Mutation	Missense_Mutation	Missense_Mutation	Missense_Mutation	Missense_Mutation	Missense_Mutation	Missense_Mutation	Missense_Mutation	Missense_Mutation	Missense_Mutation	Missense_Mutation	Missense_Mutation	Missense_Mutation	Missense_Mutation	Missense_Mutation	Missense_Mutation																											Missense_Mutation	Missense_Mutation
MUC16	Frame_Shift_Del	Missense_Mutation	Missense_Mutation	Missense_Mutation	Missense_Mutation;Missense_Mutation;Missense_Mutation	Missense_Mutation	Missense_Mutation;Missense_Mutation	Missense_Mutation	Missense_Mutation;Missense_Mutation													Missense_Mutation	Missense_Mutation;Missense_Mutation	Missense_Mutation	Missense_Mutation;Missense_Mutation	Missense_Mutation	Missense_Mutation;Missense_Mutation	Missense_Mutation	Missense_Mutation	Missense_Mutation	Missense_Mutation	Missense_Mutation;Missense_Mutation	Missense_Mutation															Missense_Mutation	Missense_Mutation
RNF213										Missense_Mutation	Missense_Mutation											Missense_Mutation	Missense_Mutation											Missense_Mutation														Missense_Mutation	Missense_Mutation
MSH6	Missense_Mutation																					Missense_Mutation												Missense_Mutation	Missense_Mutation	Missense_Mutation
TNC																								Missense_Mutation										Missense_Mutation			Missense_Mutation
AMER1		Missense_Mutation	Missense_Mutation	Missense_Mutation								Missense_Mutation
GNAS																									Missense_Mutation													Nonsense_Mutation
ABL2		Missense_Mutation	Missense_Mutation																			Missense_Mutation
FAT1					Missense_Mutation					Missense_Mutation			Missense_Mutation
FAT3																								Missense_Mutation
HOXC11																										Missense_Mutation
KMT2D										Missense_Mutation				Missense_Mutation													Splice_Site																					Missense_Mutation
NCOR2																												Missense_Mutation
RGPD3				Missense_Mutation
SETBP1																																																	Missense_Mutation
SPEN													Missense_Mutation;Missense_Mutation
CD74	Missense_Mutation														Missense_Mutation
EPAS1						Missense_Mutation	Missense_Mutation
KMT2C																										Missense_Mutation
NACA														Missense_Mutation															Missense_Mutation
PALB2											Missense_Mutation
PDE4DIP																Missense_Mutation
POLE																													Missense_Mutation	Missense_Mutation
PREX2					Missense_Mutation												Missense_Mutation
PTPRB					Missense_Mutation																									Missense_Mutation
RBM15						Missense_Mutation				Missense_Mutation
TPR																							Missense_Mutation														Missense_Mutation
EP300																																					Missense_Mutation;Missense_Mutation
ABL1
AFF1																	Missense_Mutation																		Missense_Mutation
TERT_promoter	TERT C228T				TERT C228T	TERT C228T	TERT C228T	TERT C228T				TERT C228T			TERT C228T						TERT C228T									TERT C228T													TERT C228T				TERT C228T
CCDC6_RET	0	0	0	0	0	0	0	0	0	0	0	0	0	0	0	0	0	0	0	0	0	0	0	0	0	in-frame	0	0	in-frame	0	0	0	0	0	0	0	0	0	0	0	0	in-frame	in-frame	0	0	0	0	0	0
NCOA4_RET	0	0	0	0	0	0	0	0	in-frame	0	0	0	0	0	0	0	0	0	0	0	0	0	0	in-frame	in-frame	0	0	0	0	0	in-frame	0	0	in-frame	0	0	0	0	0	0	0	0	0	0	0	0	0	0	0
FBXO25_SEPTIN14	0	0	0	0	0	0	0	0	in-frame	0	0	0	0	0	0	0	0	0	0	in-frame	0	0	0	0	0	0	0	0	0	0	0	0	0	0	0	0	0	0	0	in-frame	0	0	0	0	0	0	0	in-frame	0
TLK2_FAM157A	0	0	0	0	0	0	0	0	0	0	0	0	0	0	0	0	0	0	0	0	0	0	0	0	0	0	0	0	0	0	0	0	0	0	0	0	0	0	0	0	0	0	0	0	0	0	0	0	0
ZNF33B_NCOA4	0	0	0	0	0	0	0	0	frame-shift	0	0	0	0	0	0	0	0	0	0	0	0	0	0	0	0	0	0	0	0	0	0	0	0	frame-shift	0	0	0	0	0	0	0	0	0	0	0	0	0	0	0
NTRK3_ETV6	0	0	0	0	0	0	0	0	0	0	0	0	0	0	0	0	0	0	0	0	0	0	0	0	0	0	0	0	0	0	0	0	0	0	0	0	0	0	0	in-frame	0	0	0	0	0	0	0	0	0
TPR_NTRK1	0	0	0	0	0	0	0	0	0	0	0	0	0	0	0	0	0	0	0	0	0	0	0	0	0	0	0	0	0	0	0	in-frame	0	0	in-frame	0	0	0	0	0	0	0	0	0	0	0	0	0	0
ETV6_NTRK3	0	0	0	0	0	0	0	0	0	0	0	0	0	0	0	0	0	0	0	0	0	0	0	0	0	0	0	0	0	0	0	0	0	0	0	0	0	0	0	in-frame	0	0	0	0	0	0	0	0	0
RecurRisk	High	High	High	High	High	High	High	High	High	High	High	High	High	High	High	High	High	High	High	High	High	High	High	High	High	High	High	High	High	High	High	High	High	High	High	High	High	High	High	High	High	High	High	High	High	High	High	Median	Median
Gender	Male	Female	Female	Female	Female	Female	Female	Male	Female	Male	Female	Female	Male	Male	Male	Female	Female	Female	Female	Male	Male	Male	Male	Male	Male	Male	Female	Female	Female	Female	Male	Female	Female	Male	Female	Male	Male	Male	Female	Male	Male	Female	Female	Male	Female	Male	Male	Female	Female
Recur	TRUE	TRUE	TRUE	FALSE	TRUE	TRUE	FALSE	FALSE	FALSE	FALSE	FALSE	TRUE	FALSE	FALSE	TRUE	FALSE	FALSE	FALSE	FALSE	FALSE	FALSE	TRUE	FALSE	FALSE	FALSE	FALSE	TRUE	FALSE	TRUE	FALSE	FALSE	FALSE	FALSE	FALSE	TRUE	FALSE	TRUE	FALSE	FALSE	FALSE	FALSE	FALSE	FALSE	TRUE	FALSE	FALSE	FALSE	FALSE	FALSE
exTInvasion	TRUE	FALSE	FALSE	FALSE	TRUE	TRUE	FALSE	TRUE	TRUE	TRUE	TRUE	TRUE	FALSE	TRUE	TRUE	FALSE	TRUE	FALSE	TRUE	TRUE	FALSE	TRUE	TRUE	TRUE	FALSE	TRUE	FALSE	TRUE	TRUE	TRUE	TRUE	TRUE	FALSE	FALSE	TRUE	TRUE	TRUE	TRUE	TRUE	TRUE	FALSE	FALSE	TRUE	TRUE	FALSE	FALSE	TRUE	FALSE	FALSE
LNM	TRUE	TRUE	TRUE	TRUE	TRUE	TRUE	TRUE	TRUE	TRUE	TRUE	TRUE	TRUE	TRUE	TRUE	TRUE	TRUE	TRUE	TRUE	TRUE	FALSE	TRUE	TRUE	TRUE	TRUE	TRUE	TRUE	TRUE	TRUE	TRUE	TRUE	TRUE	TRUE	TRUE	TRUE	TRUE	TRUE	TRUE	TRUE	TRUE	TRUE	TRUE	TRUE	TRUE	TRUE	TRUE	TRUE	TRUE	TRUE	TRUE
exNInvasion	TRUE	FALSE	FALSE	TRUE	FALSE	FALSE	TRUE	TRUE	FALSE	TRUE	TRUE	TRUE	TRUE	FALSE	TRUE	TRUE	TRUE	TRUE	TRUE	FALSE	TRUE	TRUE	FALSE	FALSE	TRUE	TRUE	TRUE	TRUE	FALSE	TRUE	TRUE	TRUE	TRUE	TRUE	TRUE	FALSE	FALSE	FALSE	FALSE	TRUE	TRUE	TRUE	TRUE	TRUE	FALSE	TRUE	FALSE	FALSE	FALSE
LNM.3cm	TRUE	TRUE	FALSE	TRUE	TRUE	TRUE	FALSE	FALSE	FALSE	TRUE	FALSE	FALSE	FALSE	FALSE	TRUE	FALSE	FALSE	FALSE	TRUE	FALSE	FALSE	FALSE	TRUE	FALSE	FALSE	TRUE	FALSE	FALSE	TRUE	FALSE	TRUE	FALSE	FALSE	TRUE	TRUE	FALSE	FALSE	FALSE	FALSE	FALSE	FALSE	FALSE	TRUE	TRUE	FALSE	FALSE	FALSE	FALSE	FALSE
T.stage	T4	T3	T3	T1	T3	T3	T2	T3	T3	T4	T3	T3	T1	T3	T4	T1	T3	T3	T3	T3	T2	T3	T4	T3	T3	T3	T1	T3	T3	T3	T4	T4	T2	T2	T3	T4	T3	T3	T4	T4	T2	T2	T4	T3	T3	T2	T4	T2	T1
N.stage	N1b	N1b	N1b	N1b	N1b	N1b	N1b	N1b	N1b	N1b	N1b	N1b	N1b	N1b	N1b	N1b	N1b	N1b	N1b	N0	N1b	N1b	N1b	N1b	N1b	N1b	N1b	N1b	N1b	N1b	N1b	N1b	N1b	N1b	N1a	N1b	N1b	N1b	N1b	N1b	N1b	N1b	N1b	N1b	N1b	N1b	N1b	N1b	N1b
M.stage	M1	M0	M0	M0	M1	M0	M0	M1	M0	M0	M0	M1	M0	M0	M1	M0	M0	M0	M0	M0	M0	M1	M0	M0	M0	M1	M1	M0	M1	M0	M0	M1	M0	M0	M1	M0	M0	M0	M0	M0	M0	M1	M1	M1	M0	M0	M0	M0	M0
TNM.stage	IV	I	I	I	IV	I	I	IV	I	I	I	II	I	I	IV	I	I	II	I	II	II	II	I	I	I	II	II	II	IV	II	I	II	I	I	II	I	I	I	I	I	II	II	IV	IV	I	I	III	I	I
[truncated: 48 more columns]

## Sheet: Figure 1b
RR	Gene	-LOG10(P)	PValue
High	BRAF	0.203626	0.625711
Low	BRAF	1.15044	0.0707223
Median	BRAF	0.188724	0.647553
High	MUC16	1.56719	0.02709
Low	MUC16	0.0678519	0.855358
Median	MUC16	0.180766	0.659529
High	RNF213	0.939492	0.11495
Low	RNF213	0.196265	0.636407
Median	RNF213	0.437642	0.365054
High	MSH6	1.33079	0.0466884
Low	MSH6	0.633723	0.232422
Median	MSH6	0.0474612	0.896476
High	TNC	0.509208	0.309593
Low	TNC	0.798802	0.158927
Median	TNC	0.290308	0.512497
High	AMER1	1.62339	0.0238019
Low	AMER1	0.115243	0.766932
Median	AMER1	0.391499	0.405977
High	GNAS	0.32753	0.470402
Low	GNAS	0.115243	0.766932
Median	GNAS	1.75718	0.0174911
High	ABL2	1.28837	0.0514786
Low	ABL2	0.593375	0.25505
Median	ABL2	0.142925	0.719573
High	FAT1	1.28837	0.0514786
Low	FAT1	0.163762	0.685864
Median	FAT1	0.536578	0.290684
High	FAT3	0.175444	0.667661
Low	FAT3	0.593375	0.25505
Median	FAT3	1.23963	0.0575928
High	HOXC11	0.175444	0.667661
Low	HOXC11	0.593375	0.25505
Median	HOXC11	1.23963	0.0575928
High	KMT2D	1.28837	0.0514786
Low	KMT2D	0.163762	0.685864
Median	KMT2D	0.536578	0.290684
High	NCOR2	0.175444	0.667661
Low	NCOR2	0.593375	0.25505
Median	NCOR2	1.23963	0.0575928
High	RGPD3	0.175444	0.667661
Low	RGPD3	0.593375	0.25505
Median	RGPD3	1.23963	0.0575928
High	SETBP1	0.0298707	0.933532
Low	SETBP1	0.593375	0.25505
Median	SETBP1	2.36504	0.00431477
High	SPEN	0.321876	0.476567
Low	SPEN	1.8624	0.0137276
Median	SPEN	0.213	0.612351
High	CD74	0.958698	0.109977
Low	CD74	0.82281	0.15038
Median	CD74	0.213	0.612351
High	EPAS1	0.958698	0.109977
Low	EPAS1	0.237952	0.578161
Median	EPAS1	0.759105	0.174139
High	KMT2C	0.321876	0.476567
Low	KMT2C	0.82281	0.15038
Median	KMT2C	0.759105	0.174139
High	NACA	0.958698	0.109977
Low	NACA	0.237952	0.578161
Median	NACA	0.759105	0.174139
High	PALB2	0.321876	0.476567
Low	PALB2	0.82281	0.15038
Median	PALB2	0.759105	0.174139
High	PDE4DIP	0.321876	0.476567
Low	PDE4DIP	0.82281	0.15038
Median	PDE4DIP	0.759105	0.174139
High	POLE	0.958698	0.109977
Low	POLE	0.237952	0.578161
Median	POLE	0.759105	0.174139
High	PREX2	0.958698	0.109977
Low	PREX2	0.237952	0.578161
Median	PREX2	0.759105	0.174139
High	PTPRB	0.958698	0.109977
Low	PTPRB	0.237952	0.578161
Median	PTPRB	0.759105	0.174139
High	RBM15	0.958698	0.109977
Low	RBM15	0.237952	0.578161
Median	RBM15	0.759105	0.174139
High	TPR	0.958698	0.109977
Low	TPR	0.82281	0.15038
Median	TPR	0.213	0.612351
High	EP300	0.634187	0.232174
Low	EP300	0.360945	0.435567
Median	EP300	1.15613	0.0698024
High	ABL1	0.132592	0.736899
Low	ABL1	1.2271	0.0592784
Median	ABL1	1.15613	0.0698024
High	AFF1	3.53776	0.000289898
Low	AFF1	0.360945	0.435567
Median	AFF1	0.331353	0.46628
High	TERT_promoter	2.53776	0.00289898
Low	TERT_promoter	0.132247	0.737485
Median	TERT_promoter	0.0284558	0.936578
High	CCDC6_RET	0.41015	0.388911
Low	CCDC6_RET	0.555296	0.278422
Median	CCDC6_RET	0.48915	0.324228
High	NCOA4_RET	3.53776	0.000289898
Low	NCOA4_RET	0.128388	0.744067
Median	NCOA4_RET	0.111562	0.77346
High	FBXO25_SEPTIN14	1.18075	0.0659559
Low	FBXO25_SEPTIN14	0.179197	0.661916
Median	FBXO25_SEPTIN14	0.57905	0.263603
High	TLK2_FAM157A	0.0515004	0.888177
Low	TLK2_FAM157A	0.255927	0.554719
Median	TLK2_FAM157A	3.53776	0.000289898
High	ZNF33B_NCOA4	3.53776	0.000289898
Low	ZNF33B_NCOA4	0.381708	0.415233
Median	ZNF33B_NCOA4	0.354	0.442588
High	NTRK3_ETV6	0.582653	0.261425
Low	NTRK3_ETV6	0.381708	0.415233
Median	NTRK3_ETV6	1.20819	0.0619165
High	TPR_NTRK1	3.53776	0.000289898
Low	TPR_NTRK1	0.381708	0.415233
Median	TPR_NTRK1	0.354	0.442588
High	ETV6_NTRK3	0.582653	0.261425
Low	ETV6_NTRK3	0.381708	0.415233
Median	ETV6_NTRK3	1.20819	0.0619165

## Sheet: Figure 1c
	Sample Information
	RR			Recur		LNM.3cm		T.stage				N.stage			M.stage
	High	Low	Median	FALSE	TRUE	FALSE	TRUE	T1	T2	T3	T4	N0	N1a	N1b	M0	M1
MUC16 mut	21	6	8	27	8	26	9	9	8	14	4	4	2	29	27	8
MUC16 WT	26	18	8	57	5	55	7	16	24	15	7	8	16	38	56	6
P value( hypergeometric distribution)	0.0271	0.8554	0.6595	0.9572	0.0101	0.9379	0.0183	0.4045	0.9159	0.0321	0.3543	0.4477	0.9887	0.0061	0.9276	0.0206

## Sheet: Figure 1d
	Sample Information
	RR			Recur		LNM.3cm		ETE		LNM		ENE
	High	Low	Median	FALSE	TRUE	FALSE	TRUE	FALSE	TRUE	FALSE	TRUE	FALSE	TRUE
TERT_Promoter mut	11	2	1	9	5	9	5	5	9	0	14	6	8
TERT_Promoter WT	36	22	25	75	8	72	11	61	22	12	71	60	23
P value( hypergeometric distribution)	0.0026	0.7313	0.9374	0.9801	0.003	0.9485	0.0108	0.9927	0.0013	0.8641	0	0.9666	0.0077

## Sheet: Figure 2a
Category	mRNA		protein		phosphProtein		metabolite
	Count	Percent	Count	Percent	Count	Percent	Count	Percent
Metabolism	10	0.344828	22	0.44	13	0.448276	13	0.254902
Genetic information processing	0	0	7	0.14	5	0.172414	1	0.0196078
Environment Information Processing	10	0.344828		0	1	0.0344828	12	0.235294
Cellular Processes	1	0.0344828	9	0.18	8	0.275862	4	0.0784314
Organismal Systems	8	0.275862	12	0.24	2	0.0689655	21	0.411765

## Sheet: Figure 2b
mRNA
	4793	4797	19-34	19-169	19-240	19-517	19-613	19-627	19-704	19-262	19-32	19-245	19-570	19-587	19-684	19-432	19-480	20-90	20-169	3321	3520	19-126	19-633	19-165	19-344	19-390	19-484	20-226	20-273	20-364-1	HNT210001T	TT210094T	4794	4798	19-35	19-170	19-241	19-516	19-614	19-628	19-703	19-261	19-33	19-246	19-569	19-588	19-685	19-433	19-479
GGTLC3	7.39487	5.94053	1.83216	6.25509	5.7803	3.46689	4.79823	4.26798	2.35636	9.58753	2.9868	0	2.14399	4.84717	5.91012	8.89277	1.37201	3.58865	1.38769	2.38501	2.38092	2.62902	1.48227	3.45982	4.78087	5.27394	4.45929	3.364	2.54162	3.51522	0.926427	5.81941	3.47323	5.71858	0	4.20317	0	6.01291	5.34055	4.77128	2.748	0	2.45611	0	2.59368	3.59373	5.09966	0	3.89751
C1QL1	13.3424	9.28573	3.49093	5.72309	8.53031	5.7154	5.86658	5.5697	4.97699	7.68431	8.18524	0	2.61583	5.93188	11.7682	10.0671	4.76592	8.43606	4.6112	3.3634	10.131	6.36191	3.31751	5.65091	8.64453	10.408	3.20423	6.25356	12.1484	9.0298	6.88354	8.30838	3.88562	5.71858	7.92108	2.76692	5.10108	6.91315	5.26241	7.09213	5.54667	1.38483	4.31084	4.43049	6.5953	5.59232	5.48545	4.76302	8.2236
GRM4	10.6528	5.8994	3.37702	6.94825	8.47212	1.17449	8.94023	4.38725	3.07337	10.4324	4.70657	3.75871	2.97079	4.65527	11.9179	10.086	3.28329	8.86414	2.9004	3.85948	10.3525	10.2431	0.923676	2.83908	5.65327	9.93931	1.49871	9.41249	9.12035	7.54742	5.80566	7.90501	4.05466	2.25003	4.64574	4.043	4.21242	5.78793	5.26241	7.7701	7.13626	1.38483	7.21996	0.984911	4.81743	5.15769	7.15014	4.96237	8.01789
PRSS1	2.91362	0	1.43677	4.39385	4.24691	0	0.944819	6.62894	0	0	8.64449	1.48069	0	0	4.93391	4.76762	0	0	2.7351	0	1.4241	0	0	6.54434	3.05446	0	0	0	2.95446	0	2.67883	4.96607	0	0	1.62751	2.54567	0.908355	2.13445	1.04831	2.29206	0.861429	0	1.88456	3.43188	1.00524	2.93431	3.28691	1.00423	1.57827
TMEM215	2.91362	5.8994	3.95519	9.35203	9.30556	0	2.49179	5.46512	0	5.68327	9.91916	0	3.95738	6.88762	7.24596	0	4.5868	7.40815	5.86762	2.13053	6.6844	6.0594	3.94027	10.7636	8.46598	6.86526	3.96414	7.50994	7.78727	7.42137	4.55545	8.04013	0	0	4.58423	2.76692	4.5187	7.14683	7.76702	7.50967	8.29392	5.71603	5.27402	0	3.46894	4.28209	4.27771	1.00423	4.31238
PRKAR2B	7.33773	4.04749	7.47321	5.51589	4.9705	4.8408	5.34953	6.67656	5.50793	2.05278	6.02405	7.96018	7.0609	6.93065	0	4.53621	6.89881	5.69796	6.6499	6.38853	7.38216	5.92219	6.03518	6.25563	5.9589	5.17707	6.94644	5.62465	2.95446	6.79991	8.01436	7.25059	7.60618	5.0415	5.89517	5.16347	7.70616	6.36416	3.78839	4.71886	7.57987	7.95155	7.44469	13.7309	6.83054	7.46511	6.86585	7.07447	4.078
TMEM132C	4.0604	3.26765	6.88189	1.12286	3.74047	6.10611	0	6.39278	5.83396	2.51692	0	8.64191	6.65864	4.02114	3.1513	0	6.31509	5.26057	4.56268	3.58268	6.59929	1.4482	6.994	1.34421	2.88641	0	6.81224	0	0	6.17586	6.68319	3.76625	3.97262	6.70481	10.4864	7.19144	8.2077	4.29637	2.39846	0.981407	6.5935	4.55825	4.24408	12.5509	5.91717	6.21107	5.2062	1.00423	4.44984
LGALS12	1.20602	0	1.83216	3.67558	0	0	4.35219	3.99501	0.867227	3.58756	0	2.67186	3.78914	0	0	0	1.75808	2.96127	0.854628	0.883381	3.4726	0	4.02219	0	1.9032	2.37516	3.57959	2.90827	0	2.99201	0.926427	2.37914	0	0	2.63796	0	4.2791	3.36798	2.39846	2.77533	2.91355	3.61822	2.19845	11.8841	3.00915	2.22991	3.72947	6.29374	0
LVRN	2.63878	3.70963	4.4253	2.78428	2.45855	0	3.48213	7.65767	3.55016	3.38503	3.13636	4.93304	4.24444	2.86269	2.56751	0	3.69068	3.77902	3.62247	1.42728	5.08013	4.55292	4.02219	3.81565	3.34123	1.41963	4.73133	1.51561	2.28035	2.16282	2.86868	4.46017	2.89353	2.92117	1.03203	3.54168	0.908355	4.67708	1.04831	1.97202	5.32942	8.15283	7.32059	12.5492	5.09761	2.93431	4.27771	5.65214	4.57533
PRG4	4.45366	4.19074	4.36681	4.68558	2.72701	4.21721	3.35748	6.07514	1.79596	0	0	5.57172	5.27121	2.67298	4.43942	2.81869	2.06234	5.91638	3.30615	2.38501	5.40071	2.15619	3.76099	1.72612	3.20496	2.37516	4.68087	2.71755	3.65236	3.14164	3.03642	4.15454	4.34289	0	1.62751	1.55361	3.90982	6.08674	4.17709	1.56012	6.10428	7.81369	9.03897	10.7738	4.86807	6.50877	4.27771	1.00423	0.994982
metabolite
	4793	4797	19-34	19-169	19-240	19-517	19-613	19-627	19-704	19-262	19-32	19-245	19-570	19-587	19-684	19-432	19-480	20-90	20-169	3321	3520	19-126	19-633	19-165	19-344	19-390	19-484	20-226	20-273	20-364-1	HNT210001T	TT210094T	4794	4798	19-35	19-170	19-241	19-516	19-614	19-628	19-703	19-261	19-33	19-246	19-569	19-588	19-685	19-433	19-479
FFA	5.80551	5.74608	5.66429	5.43912	5.7012	5.67432	5.65053	5.71192	5.80694	5.54439	5.54184	5.44381	5.48466	5.33953	5.36349	5.60213	5.43307	5.53493	5.92129	5.39831	5.40667	5.39537	5.51634	5.40292	5.22553	5.34491	5.43027	5.23306	5.71741	6.32712	5.36484	5.52018	5.7156	5.53938	5.53143	5.4901	5.55216	5.57214	5.48628	5.30694	5.44505	5.35377	5.58829	5.44296	5.51629	5.55313	5.18977	5.70529	5.46727
SPH	2.86552	3.08708	3.14976	2.9884	3.1366	3.06721	2.92265	2.98119	2.99292	3.09875	2.88983	2.97826	3.82255	2.93226	3.175	3.64025	3.78559	3.25623	3.05894	3.49634	3.81829	3.11039	2.93304	3.16186	3.14168	3.02499	3.03165	2.9614	3.21245	2.8936	2.89126	3.6037	2.89051	2.85703	2.97398	2.68761	2.89116	2.98043	2.87048	2.81654	2.91347	2.96905	2.68266	2.86156	3.84403	2.9171	2.78376	3.4974	3.24042
PG	5.76121	6.01695	6.06164	5.60862	6.05785	5.92493	5.87434	6.10071	6.21094	5.71585	5.87815	5.24838	5.58096	5.65316	5.71942	5.61252	5.53451	5.7559	5.84693	5.44612	5.54152	5.50204	5.70934	5.53578	5.71848	5.59609	5.35052	5.78215	5.37308	5.14244	5.69098	5.37026	5.58265	5.48219	5.5257	5.64576	5.68777	5.62464	5.55954	5.37788	5.46984	5.56896	5.40677	5.20711	5.38663	5.55864	5.35773	5.46475	5.50758
Acylcarnitine	5.12254	4.67596	4.93333	4.39439	4.65841	4.96363	4.78472	5.32231	5.0739	4.60865	4.77638	4.18785	4.59634	4.9546	4.32319	4.92071	4.64792	4.66718	4.40685	4.46307	4.6958	4.5818	4.72593	4.43426	4.99902	4.7612	4.16491	4.7911	4.28073	4.39389	4.70165	4.44663	4.26715	3.96618	4.10829	4.37298	4.12203	4.05402	4.86292	3.91723	4.03987	4.90408	3.8737	3.8023	4.16796	3.98306	3.51731	4.10734	4.22862
N-Acetylaspartic acid	5.99198	5.84352	5.96815	5.87474	5.78142	5.41819	5.77201	4.8754	5.59283	6.19363	5.9908	5.35632	5.87322	5.15069	5.88391	5.42737	5.71113	6.02935	5.88767	4.37115	5.5244	5.90942	6.30081	6.14937	5.09862	5.93234	5.81936	5.91653	5.25476	4.8751	6.12225	6.15433	4.85724	4.35714	4.95006	5.61432	5.10318	5.06739	4.05118	5.28902	4.95244	4.00939	5.13823	3.7346	5.57947	5.03233	5.39582	4.80768	5.76519
Serine	5.87724	5.71198	5.52897	5.62412	5.6037	6.09814	5.83445	5.94148	6.01779	5.7581	5.90841	5.76854	5.3151	6.77175	5.81868	5.82424	5.38354	5.84134	5.35904	5.58463	5.84419	5.57029	5.90698	5.88466	5.45643	5.59882	4.72374	5.84065	5.51697	5.86354	5.82926	5.89945	6.01693	5.78014	5.83498	6.7861	6.88084	5.7653	5.37473	5.88147	6.90593	5.88736	6.08885	5.79405	5.80724	5.76227	6.77851	5.60243	5.87585
Citric acid	4.52572	6.25335	5.11536	5.19317	5.26195	5.93509	5.33544	5.21917	5.07106	4.8829	4.96131	5.22622	6.31834	5.36802	6.21089	4.94185	5.30717	5.40702	6.29243	6.80925	6.16383	5.23483	5.01519	6.02734	4.9631	6.05065	5.50619	5.01859	4.04165	7.33041	4.86383	5.29574	6.25532	6.25285	6.55299	6.61514	6.01551	6.73187	5.03586	6.74027	5.7764	5.10627	6.09641	4.80377	6.19548	6.66402	6.65425	6.49097	6.92732
TG	6.95267	5.95285	6.04892	5.92804	6.40141	6.64189	6.27034	6.54255	6.22206	6.3274	6.64356	7.34782	6.46981	6.1902	7.11883	6.04381	6.799	7.04838	6.24015	6.07651	6.28225	6.24936	6.60643	6.3035	6.88935	6.15129	6.78986	6.06796	5.72467	7.3005	5.82256	6.45135	7.27907	6.80017	7.36894	6.26884	7.4435	7.19985	6.95614	7.52347	7.29988	7.07616	8.14587	8.41967	7.90919	6.92584	7.37661	7.22452	7.21924
Coenzyme Q10	4.00672	4.25133	4.07821	3.55031	4.01737	4.24663	3.85417	4.15216	4.44445	4.04869	4.12081	3.8148	3.9333	3.70118	3.81137	3.86051	3.68927	4.31213	4.19597	3.99499	4.03859	3.49648	4.47435	3.82602	3.94284	4.12218	3.44578	3.78899	3.04185	4.08442	3.96345	3.40225	4.50993	4.01462	4.17447	3.92705	4.28911	4.38184	4.12798	4.5999	3.85417	4.32143	4.72192	5.01152	4.70474	4.07495	4.20778	4.40176	4.30869
Carnosine	4.09753	3.49654	4.74573	3.60295	3.66373	4.5142	5.0291	4.52499	3.7114	4.60869	4.51932	3.97092	3.63834	3.79439	4.49971	4.47778	3.52694	4.46441	3.68349	3.66834	4.71316	4.08718	4.80101	4.33533	3.68622	3.86107	3.45519	4.12135	4.23925	4.69035	4.30206	4.94694	4.41678	4.55537	4.58172	4.18737	3.50143	4.26726	3.72162	4.65327	3.55807	4.75676	3.64683	4.32047	4.73933	4.22643	4.84539	4.65432	4.72261
proteins
	4793	4797	19-34	19-169	19-240	19-517	19-613	19-627	19-704	19-262	19-32	19-245	19-570	19-587	19-684	19-432	19-480	20-90	20-169	3321	3520	19-126	19-633	19-165	19-344	19-390	19-484	20-226	20-273	20-364-1	HNT210001T	TT210094T	4794	4798	19-35	19-170	19-241	19-516	19-614	19-628	19-703	19-261	19-33	19-246	19-569	19-588	19-685	19-433	19-479
TNC	6.33952	6.37415	6.26664	5.9433	6.14817	6.17713	8.39603	6.49323	4.96698	5.56165	5.99049	5.76381	5.60507	6.97639	0.870345	6.03337	5.60015	7.16125	5.32607	1.77934	5.924	5.20249	2.41286	5.56686	6.19865	1.56521	6.73218	5.86058	5.79413	5.68312	6.11327	9.18237	4.19385	0.371949	2.29916	5.21988	2.97525	0.840926	1.45649	1.34062	0.95977	0.51924	2.30296	3.79442	0.015783	0.274411	0.097611	0.280125	0.142609
COL12A1	6.74824	5.24354	5.53	5.19556	5.8795	5.60715	8.95841	4.80962	1.36882	6.68789	6.01911	4.78821	2.89187	6.52175	0.531768	7.32417	5.79517	5.97048	2.19862	1.58866	4.65611	5.94676	0.793521	4.44638	6.73594	0.487486	4.26867	4.0047	6.96474	6.34249	6.49741	9.97957	4.28345	0.817132	0.810649	0.825786	1.01849	0.659377	0.959622	0.100305	0.320196	0.384271	2.25565	1.05325	0.690194	0.620117	0.090718	1.0234	0.535257
FN1	9.44535	10.9361	9.8173	6.18628	9.52801	9.45928	9.13497	10.0313	9.7984	10.36	10.3519	7.25615	10.7762	9.37216	4.49095	8.17737	8.76461	9.40839	8.18764	2.59758	8.87361	9.03637	8.90706	5.74277	9.89902	10.1802	7.38502	7.34478	8.54727	8.15136	9.24279	9.93745	8.0162	5.35899	5.31511	3.30318	3.84274	5.52876	4.99848	3.91755	2.4593	4.06212	7.49366	5.00695	5.03627	4.6371	4.93106	5.08472	4.78814
DPP4	3.57449	4.35009	4.33563	1.68599	3.12393	4.8936	4.03871	4.53364	4.66011	4.14392	4.50746	2.89619	4.78506	4.58243	0.320773	3.51111	5.65566	3.52977	4.04212	3.12555	3.72715	3.8203	3.48882	4.28975	3.40992	3.66686	3.66177	5.05745	3.19118	5.4246	2.39163	3.70565	1.68459	0.037874	0.060462	0.371949	0	0.310107	0.091937	0	0	0.369048	0.691534	1.25399	0.285106	0	0	0.155102	0.29678
TPO	0.018064	0	0.05172	0.490057	0.040402	0.484499	0.059632	0.730227	0.120086	0.117429	0.037593	2.0624	0.108491	0.358171	6.39479	0.041103	0.184217	0.069015	1.71747	6.24929	4.85763	4.3659	0.046421	4.24089	0.016496	0.249142	0.968201	2.46652	4.74071	0.068877	0.061431	0.026729	5.0277	6.10566	5.28353	5.14598	5.95991	6.31127	0.252779	6.31031	5.50443	0.070527	4.47174	0.072998	5.79619	5.46859	6.02812	6.1304	5.45163
FABP4	1.91865	0.332737	0.033793	0.768587	0.078063	1.54112	0.381283	0.937646	0.070801	1.02453	1.15717	1.83516	0	1.42728	4.97225	1.55611	0.146395	0.886433	1.38311	3.66762	1.82562	1.75228	0.540126	0.948975	1.0371	2.27602	2.7685	1.27757	2.84246	4.40856	0.121546	0.853996	5.11306	4.52996	5.1354	2.54278	4.13824	5.20658	3.00615	5.07997	4.67356	2.81402	6.19365	8.48757	5.30792	5.38491	5.47137	4.55835	4.51118
NUDCD1	0.977463	3.41981	0.892352	1.78295	1.19931	3.44979	3.96749	3.41002	1.78006	0.702746	2.99605	1.92509	2.24312	2.32861	6.17923	1.61688	3.4244	2.68883	2.59806	6.98786	4.80077	3.53446	2.19074	3.63908	1.18593	2.98015	2.75559	1.39835	3.89753	2.8291	1.00834	2.07717	4.84583	6.43426	5.89435	4.0741	7.09298	5.98417	5.38533	6.73052	9.08593	0.533763	6.78119	0	5.52175	7.62831	5.92702	6.89185	6.88676
EPPK1	3.67264	4.71084	4.22392	1.08475	4.93119	4.2794	0.656084	4.28757	4.01442	4.45806	3.44101	2.43106	3.96951	4.62215	4.17381	2.65347	3.86031	4.05656	3.91181	0.248899	2.2172	3.73986	5.02151	1.27572	5.14377	5.16725	2.95893	3.81949	2.19327	4.21908	5.32379	2.30308	0.421156	0.137241	0.072037	0.50019	0.162726	0.378845	1.04005	0.182946	0.069977	0.163112	0.220082	0.222805	0.485633	0.190931	0	0.437121	0.237319
SPTB	3.80168	2.40043	0.53057	3.0326	1.35744	1.88678	0.084745	0.909811	1.42841	0.721154	0.444137	3.19191	1.42777	2.70602	2.16569	4.01967	1.56686	4.49386	2.90184	0.295605	0.70186	1.33703	1.87704	2.44898	0.703455	0.616452	3.09452	2.05374	2.42175	4.35217	0.577731	0.673828	6.24434	5.85171	4.24904	2.5727	3.49845	5.10018	5.50471	4.21835	3.4274	5.09156	4.90545	6.4185	4.21009	5.05879	5.14143	5.40192	5.95343
DES	5.22893	0.089498	3.50678	3.03622	0.647821	0.059494	0.042084	0.155102	0.114767	0.32458	0.036749	2.17146	0.360645	0.608715	5.18871	0.897628	0.088549	1.02467	0.081067	0.498966	1.57865	2.44202	0.067363	0.067501	1.90396	0.031254	1.07341	0.079702	3.75466	1.74153	0.254231	0.707701	5.02522	3.32813	3.43674	0.193456	2.68802	4.07755	9.95507	3.40537	2.95498	8.89382	5.96002	6.73819	4.03515	0.577828	4.94467	3.21475	4.85034
phosph-protein
	4793	4797	19-34	19-169	19-240	19-517	19-613	19-627	19-704	19-262	19-32	19-245	19-570	19-587	19-684	19-432	19-480	20-90	20-169	3321	3520	19-126	19-633	19-165	19-344	19-390	19-484	20-226	20-273	20-364-1	HNT210001T	TT210094T	4794	4798	19-35	19-170	19-241	19-516	19-614	19-628	19-703	19-261	19-33	19-246	19-569	19-588	19-685	19-433	19-479
FN1	5.78967	7.29059	6.23778	2.47941	5.90285	5.67648	4.88476	6.27432	5.25017	7.20754	6.70057	3.58866	7.55122	6.00197	2.27721	4.30881	5.15871	6.49135	4.71314	3.57034	4.53523	5.82916	4.20014	2.22379	4.65551	5.28803	2.61247	1.9384	4.67477	4.33648	5.58209	6.29747	3.86179	1.93335	1.93051	1.1117	2.36053	2.62035	0.64607	0.766214	0.747258	0.630965	2.80538	0.900954	1.47576	1.43936	1.01107	0.687777	1.47809
DES	8.90416	2.96397	7.49142	7.20875	1.91732	3.71993	2.4898	3.55966	1.13921	2.56504	2.46394	6.42665	4.41661	4.52066	8.5401	4.73612	4.24314	5.3083	2.42562	2.9985	6.07808	6.91818	2.05367	3.4081	6.05424	2.3774	5.56259	2.31612	7.20854	5.91064	0.850959	1.57007	7.95329	6.58874	6.45383	3.74894	6.50598	7.52151	11.3695	7.49174	7.4074	10.1782	9.43192	10.1446	7.49336	3.83406	8.2978	6.49226	8.18761
POSTN	5.64874	5.34785	5.43479	2.89852	6.80764	2.48008	5.20544	3.90332	7.85273	5.70665	5.34253	4.31981	3.12025	5.27089	0.649661	6.28655	6.57571	6.4532	1.47046	1.16343	4.67968	5.20918	0.070939	2.92052	3.54688	0	3.17137	1.27638	5.05033	4.70661	4.55815	7.5112	3.33581	1.2549	1.70035	0.277152	1.20138	2.51379	0	0.767994	0.609755	0.659651	1.46921	0.088006	0.043345	2.35403	1.51899	0	0.999206
TG	4.18479	8.64794	5.42153	6.46381	5.41145	6.06339	8.90933	9.27832	2.92771	6.2927	7.67678	6.26836	7.19492	7.43354	11.4187	6.06686	9.02678	8.91507	8.12478	10.7651	9.263	9.61066	7.64916	9.2691	5.5292	8.30448	7.79301	5.25518	9.82166	7.9157	4.64122	7.7103	9.8656	11.4322	11.5248	9.99842	11.5647	10.82	2.73303	11.5698	11.6241	4.38071	10.876	5.36993	10.877	11.8942	11.4213	11.0125	11.0925
LGALS3	5.09325	4.92936	5.26155	3.59419	4.39716	5.31097	5.22953	5.85576	4.19133	4.58271	5.0624	4.10173	4.58037	4.43162	2.35693	4.05316	4.64841	4.94531	5.05848	4.00464	4.69382	5.29506	5.87367	4.1259	4.94587	5.27452	4.95051	4.74184	3.2056	5.06742	4.6317	3.57839	4.11655	3.22131	2.81619	2.91106	3.22722	2.58065	1.07663	0	0	1.87931	3.1113	2.92334	1.94193	2.72949	2.39322	0	2.22033
HBB	8.51737	8.06226	5.24976	7.47475	6.75658	6.24714	7.49337	6.70158	4.9039	6.62253	6.20085	8.31903	7.08087	7.63285	8.24751	9.31469	7.52506	9.16337	8.2942	6.96248	6.75812	8.12717	6.13329	7.15274	5.87864	5.8442	6.79818	6.18835	7.05859	9.40232	6.12592	6.52293	9.80914	10.5677	9.15139	7.79311	8.77473	9.38754	8.60253	8.93002	8.40082	8.46795	9.27518	10.5021	8.80585	10.2213	9.90406	9.72532	10.7496
SPTA1	1.20833	1.61532	0.498353	1.84314	1.04691	1.52557	1.78881	0.864255	0	0.897163	0	2.09437	1.32239	1.92661	1.67301	3.06324	1.47176	3.46096	2.11056	0	0	0.812786	1.01935	1.48089	0.37529	0.411643	1.83451	1.17722	1.65072	2.58837	0.79776	0.588229	4.97468	4.37961	2.93094	1.64473	2.99429	3.89767	2.27712	2.55927	2.25057	2.91391	3.35531	5.54027	3.09496	3.86224	4.0025	4.12772	4.21227
ANXA1	4.75478	6.5043	6.57607	5.3787	6.36361	6.4429	6.70505	6.13159	5.14791	6.87512	6.58394	5.68426	6.48997	6.12377	4.20386	5.44753	6.20314	5.72044	6.55879	3.55559	6.66972	6.03268	5.76825	6.66634	6.68171	7.04129	6.10749	6.78768	5.3788	6.03037	5.999	5.1958	4.02759	4.20423	3.57961	3.86802	4.09509	3.73171	2.10648	3.80924	3.50261	0.865919	4.48958	3.92161	3.80098	4.26372	3.93526	3.79265	3.91209
MVP	3.55377	3.52183	3.77687	3.8266	4.26353	4.08423	3.65631	3.01108	3.88314	4.3269	3.41449	3.09992	4.42899	3.74689	2.01482	3.75859	3.49677	3.79175	3.50204	2.19937	3.26182	2.90674	2.06991	4.41617	3.55895	3.5562	3.99763	2.99293	2.91435	2.05742	3.86061	3.01835	2.77964	0.76901	2.06478	2.5567	1.83034	1.46111	1.44647	1.3027	1.80385	0.741747	1.09024	1.78329	1.36328	0.091937	0.135272	0.146916	0.739157
HBD	3.00312	2.66791	0.734569	2.08709	1.19024	1.24835	1.96292	1.19654	0	1.3984	1.23603	2.85224	1.62157	2.68314	2.45623	3.69274	1.81963	3.96351	3.05513	0.740366	0.834307	1.89185	1.05478	1.78538	0.365693	0.77989	1.75091	1.22823	1.46456	3.79786	1.07183	1.39462	4.42393	4.55187	3.06454	2.301	3.27849	3.91127	3.20897	3.08308	2.58027	2.95343	3.84544	5.1806	3.15123	4.33392	3.56907	3.79422	5.02351
[truncated: 15 more columns]

## Sheet: Figure 2c
From	Pathway
mRNA	Protein digestion and absorption
	PPAR signaling pathway
	Calcium signaling pathway
	Fatty acid degradation
	Adrenergic signaling in cardiomyocytes
	Cardiac muscle contraction
	AMPK signaling pathway
	Starch and sucrose metabolism
	Salivary secretion
	Glycolysis / Gluconeogenesis
	cGMP-PKG signaling pathway
	Pyruvate metabolism
	Tryptophan metabolism
	Pancreatic secretion
	ECM-receptor interaction
	Phospholipase D signaling pathway
	Focal adhesion
	Neuroactive ligand-receptor interaction
	Fatty acid metabolism
	Regulation of lipolysis in adipocytes
	Cell adhesion molecules (CAMs)
	PI3K-Akt signaling pathway
	Arginine and proline metabolism
	Rap1 signaling pathway
	Pentose phosphate pathway
	beta-Alanine metabolism
	Valine, leucine and isoleucine degradation
	Vascular smooth muscle contraction
	Cytokine-cytokine receptor interaction
Protein	Ribosome
	Valine, leucine and isoleucine degradation
	Proteasome
	Carbon metabolism
	Phagosome
	Spliceosome
	Citrate cycle (TCA cycle)
	Protein processing in endoplasmic reticulum
	Propanoate metabolism
	RNA transport
	Aminoacyl-tRNA biosynthesis
	Endocytosis
	Glutathione metabolism
	Cysteine and methionine metabolism
	Pyruvate metabolism
	Sulfur metabolism
	Oxidative phosphorylation
	Glycolysis / Gluconeogenesis
	Regulation of actin cytoskeleton
	2-Oxocarboxylic acid metabolism
	Fatty acid metabolism
	Ferroptosis
	Glyoxylate and dicarboxylate metabolism
	Lysosome
	Fatty acid elongation
	Endocrine and other factor-regulated calcium reabsorption
	Platelet activation
	Amino sugar and nucleotide sugar metabolism
	Alanine, aspartate and glutamate metabolism
	Fatty acid degradation
	Vasopressin-regulated water reabsorption
	Proximal tubule bicarbonate reclamation
	Biosynthesis of amino acids
	Necroptosis
	Focal adhesion
	Collecting duct acid secretion
	Protein export
	Fc gamma R-mediated phagocytosis
	Adherens junction
	Synaptic vesicle cycle
	Complement and coagulation cascades
	Tyrosine metabolism
	Arginine and proline metabolism
	Cholesterol metabolism
	Apoptosis
	Antigen processing and presentation
	beta-Alanine metabolism
	Galactose metabolism
	Thermogenesis
	Renin-angiotensin system
phosphProtein	Carbon metabolism
	Proteasome
	Protein processing in endoplasmic reticulum
	Spliceosome
	Citrate cycle (TCA cycle)
	Endocytosis
	Glycolysis / Gluconeogenesis
	Ribosome
	Oxidative phosphorylation
	Phagosome
	2-Oxocarboxylic acid metabolism
	Tight junction
	Antigen processing and presentation
	HIF-1 signaling pathway
	Regulation of actin cytoskeleton
	Apoptosis
	Pyruvate metabolism
	Tryptophan metabolism
	Biosynthesis of amino acids
	Glyoxylate and dicarboxylate metabolism
	Valine, leucine and isoleucine degradation
	Necroptosis
	Aminoacyl-tRNA biosynthesis
	N-Glycan biosynthesis
	Cell cycle
	Arginine and proline metabolism
	Cholesterol metabolism
	Adherens junction
	Sulfur metabolism

## Sheet: Figure 2d
Description	GeneRatio	BgRatio	pvalue	p.adjust	qvalue	geneID	Count	From
Glycolysis / Gluconeogenesis	13/622	67/7336	0.003615	0.0777484	0.0722435	ADH1C/ADH5/ALDH1B1/ALDH2/ALDH3A2/ALDOB/ENO3/FBP2/LDHB/PCK1/PFKM/PGAM1/PGM1	13	mRNA
Pyruvate metabolism	9/622	39/7336	0.00447184	0.0858034	0.0797282	ACAT1/ACOT12/ALDH1B1/ALDH2/ALDH3A2/FH/LDHB/ME3/PCK1	9	mRNA
Arginine and proline metabolism	9/622	50/7336	0.0229923	0.243402	0.226168	ALDH1B1/ALDH2/ALDH3A2/ALDH4A1/CKM/LAP3/MAOB/OAT/PYCR1	9	mRNA
Valine, leucine and isoleucine degradation	8/622	48/7336	0.0467988	0.405346	0.376646	AACS/ACADM/ACAT1/ALDH1B1/ALDH2/ALDH3A2/AOX1/OXCT1	8	mRNA
Carbon metabolism	15/622	114/7336	0.0571968	0.438985	0.407903	ACADM/ACAT1/ADH5/ALDOB/ENO3/FBP2/FH/GLDC/ME3/PFKM/PGAM1/PRPS1/PSAT1/SDHA/TKTL1	15	mRNA
Cholesterol metabolism	7/622	50/7336	0.127097	0.696762	0.647429	APOE/CD36/LCAT/LRP1/NPC2/PLTP/SCARB1	7	mRNA
Citrate cycle (TCA cycle)	4/622	30/7336	0.24692	0.867357	0.805944	ACLY/FH/PCK1/SDHA	4	mRNA
Apoptosis	11/622	138/7336	0.630727	1	0.929196	CASP9/CTSK/CTSZ/CYCS/DAB2IP/HRK/LMNB1/NTRK1/PARP1/PRF1/TNFSF10	11	mRNA
Glyoxylate and dicarboxylate metabolism	2/622	28/7336	0.699823	1	0.929196	ACAT1/GLDC	2	mRNA
Oxidative phosphorylation	9/622	133/7336	0.805957	1	0.929196	ATP5F1B/ATP6V0D1/COX4I2/CYC1/NDUFS2/NDUFS5/SDHA/TCIRG1/UQCRFS1	9	mRNA
Necroptosis	11/622	162/7336	0.820797	1	0.929196	CAMK2A/CHMP2A/FAF1/PARP1/PYGL/PYGM/RBCK1/SLC25A5/STAT5A/TLR4/TNFSF10	11	mRNA
Valine, leucine and isoleucine degradation	27/1084	48/7336	2.73918e-11	4.3416e-09	3.6186e-09	MCCC1/ABAT/HIBCH/PCCA/PCCB/MCCC2/BCAT2/HMGCL/ACAD8/HSD17B10/HIBADH/BCKDHB/ACSF3/IVD/MCEE/BCKDHA/AUH/ACAA2/OXCT1/HADHA/ECHS1/HADHB/ALDH3A2/DBT/ACADSB/ALDH2/DLD	27	protein
Carbon metabolism	43/1084	114/7336	1.0836e-09	8.58756e-08	7.15748e-08	PC/SHMT2/ME3/ME2/HIBCH/PCCA/PCCB/MDH2/HK2/DLAT/GLUD1/IDH3B/PFKP/DLST/SUCLG2/MCEE/IDH3A/SUCLG1/PDHA1/GOT2/PKM/HADHA/CS/ECHS1/H6PD/PDHB/ACO1/PGAM1/ADPGK/ACSS1/IDH1/IDH2/PGP/PGD/PGK1/ADH5/MDH1/ESD/GPI/DLD/PFKM/PGAM2/CAT	43	protein
Citrate cycle (TCA cycle)	17/1084	30/7336	1.2025e-07	5.44561e-06	4.53876e-06	PC/PCK2/MDH2/DLAT/IDH3B/DLST/SUCLG2/IDH3A/SUCLG1/PDHA1/CS/PDHB/ACO1/IDH1/IDH2/MDH1/DLD	17	protein
Pyruvate metabolism	16/1084	39/7336	6.04781e-05	0.00119822	0.000998684	PC/ME3/PCK2/ME2/MDH2/DLAT/PDHA1/PKM/PDHB/ALDH3A2/ACSS1/MDH1/ALDH2/LDHB/DLD/ACYP1	16	protein
Oxidative phosphorylation	36/1084	133/7336	0.0001505	0.00239372	0.0019951	ATP6V1B2/ATP6V1A/UQCRH/ATP6V1C1/PPA2/ATP6V1E1/ATP5MF/ATP6V1H/ATP5MG/COX6A1/ATP6V0D1/COX6B1/ATP6V1G1/ATP5F1C/NDUFB7/ATP5PO/ATP5F1B/ATP5F1A/PPA1/NDUFAB1/ATP6V1F/NDUFC2/NDUFS7/NDUFS5/NDUFB3/NDUFS6/NDUFA2/NDUFB4/NDUFB1/NDUFA9/NDUFA7/NDUFS1/NDUFV2/NDUFV1/NDUFB8/NDUFS3	36	protein
Glycolysis / Gluconeogenesis	22/1084	67/7336	0.000151023	0.00239372	0.0019951	PCK2/HK2/DLAT/PFKP/PDHA1/PKM/PDHB/ALDH3A2/PGAM1/ADPGK/ACSS1/PGK1/ADH5/PGM1/GPI/ALDH2/LDHB/DLD/PFKM/PGAM2/BPGM/ADH1B	22	protein
Glyoxylate and dicarboxylate metabolism	11/1084	28/7336	0.00132946	0.0145324	0.0121123	SHMT2/PCCA/PCCB/MDH2/MCEE/CS/ACO1/PGP/MDH1/DLD/CAT	11	protein
Necroptosis	36/1084	162/7336	0.00671655	0.0473143	0.0394352	STAT1/PARP4/EIF2AK2/SLC25A6/SLC25A5/VDAC1/VDAC2/GLUD1/FTH1/MACROH2A2/BAX/PYGB/STAT3/CYBB/HSP90AA1/CAMK2D/PPID/MACROH2A1/PYCARD/PARP1/PGAM5/HSP90AB1/TRADD/STAT5B/CAPN2/CHMP4A/VPS4B/BID/STAT6/FAF1/RIPK1/CHMP3/CHMP6/CAPN1/H2AZ2/H2AC14	36	protein
Arginine and proline metabolism	13/1084	50/7336	0.0264817	0.144736	0.120634	P4HA2/ALDH18A1/P4HA1/MAOA/OAT/GOT2/SMS/SRM/ALDH3A2/LAP3/ALDH4A1/ALDH2/CKB	13	protein
Cholesterol metabolism	13/1084	50/7336	0.0264817	0.144736	0.120634	NPC2/VDAC1/VDAC2/NCEH1/SORT1/APOA2/APOA1/APOC2/LRP2/APOC1/CD36/APOC3/APOB	13	protein
Apoptosis	29/1084	138/7336	0.0287922	0.154495	0.128767	CTSB/CTSH/ITPR3/CTSC/PARP4/TUBA1C/DIABLO/BAX/LMNB1/CYCS/EIF2S1/ACTB/TUBA1B/HTRA2/PARP1/LMNA/CASP6/TUBA4A/MAPK1/CTSS/TRADD/CAPN2/BID/RIPK1/KRAS/MAPK3/CAPN1/SPTAN1/SPTA1	29	protein
Carbon metabolism	17/254	114/7336	3.17104e-07	7.42023e-05	6.44222e-05	IDH1/PGLS/GLUD1/PGK1/CAT/ENO1/PDHA1/PDHB/PKM/GOT1/HK1/ACO1/ACAT1/DLST/HADHA/SUCLG2/ACO2	17	phosphProtein
Citrate cycle (TCA cycle)	7/254	30/7336	5.64505e-05	0.00188706	0.00163834	IDH1/PDHA1/PDHB/ACO1/DLST/SUCLG2/ACO2	7	phosphProtein
Glycolysis / Gluconeogenesis	9/254	67/7336	0.000457654	0.00892426	0.007748	PGK1/ENO1/PDHA1/PDHB/AKR1A1/PKM/HK1/ALDH9A1/GALM	9	phosphProtein
Oxidative phosphorylation	12/254	133/7336	0.0021272	0.0355546	0.0308684	NDUFS3/ATP5PD/ATP5F1B/UQCRH/COX5B/UQCRB/NDUFV2/ATP5PB/ATP5F1A/ATP6V1E1/ATP5PO/PPA2	12	phosphProtein
Apoptosis	11/254	138/7336	0.00819088	0.0833333	0.0723496	LMNA/SPTA1/EIF2S1/CAPN1/CTSB/PARP1/LMNB1/ACTG1/TUBA1B/SPTAN1/DIABLO	11	phosphProtein
Pyruvate metabolism	5/254	39/7336	0.0105203	0.09847	0.0854913	PDHA1/PDHB/PKM/ACAT1/ALDH9A1	5	phosphProtein
Glyoxylate and dicarboxylate metabolism	4/254	28/7336	0.0149363	0.124022	0.107675	CAT/ACO1/ACAT1/ACO2	4	phosphProtein
Valine, leucine and isoleucine degradation	5/254	48/7336	0.0243608	0.180379	0.156605	ACAT1/HADHA/ALDH9A1/HSD17B10/ACAD8	5	phosphProtein
Necroptosis	11/254	162/7336	0.0247032	0.180379	0.156605	GLUD1/CAPN1/HSP90AA1/HSP90AB1/HMGB1/PARP1/PYGB/VDAC1/STAT3/STAT1/PPIA	11	phosphProtein
Arginine and proline metabolism	5/254	50/7336	0.0285215	0.180379	0.156605	CKB/GOT1/MAOA/LAP3/ALDH9A1	5	phosphProtein
Cholesterol metabolism	5/254	50/7336	0.0285215	0.180379	0.156605	APOA1/APOC1/APOC3/VDAC1/LRPAP1	5	phosphProtein
Oxidative phosphorylation	4/47	16/3993	2.76662e-05	0.00050145	0.000291223	C00003/C00004/C00013/C00042	4	metabolite
Necroptosis	3/47	10/3993	0.000173164	0.00198439	0.00115246	C00195/C00550/C00319	3	metabolite
Cholesterol metabolism	2/47	10/3993	0.0057469	0.0245088	0.0142338	C00422/C00162	2	metabolite
Carbon metabolism	5/47	112/3993	0.00952607	0.035307	0.020505	C05382/C00345/C00197/C00042/C00158	5	metabolite
Citrate cycle (TCA cycle)	2/47	20/3993	0.0225177	0.0694694	0.0403452	C00042/C00158	2	metabolite
Glyoxylate and dicarboxylate metabolism	3/47	61/3993	0.0341809	0.092026	0.0534452	C00197/C00042/C00158	3	metabolite
Apoptosis	1/47	4/3993	0.0462747	0.103228	0.059951	C00319	1	metabolite
Glycolysis / Gluconeogenesis	2/47	31/3993	0.050796	0.109932	0.0638442	C00186/C00197	2	metabolite
Pyruvate metabolism	2/47	31/3993	0.050796	0.109932	0.0638442	C00186/C00042	2	metabolite

## Sheet: Figure 2e
Gene	log2FC
	mrna	protein	phosph
ACSS1	0.000103025	0.307319	NA
ACSS2	-0.249591	NA	NA
ADH1A	-0.358168	NA	0.369663
ADH1B	-1.30938	-2.2438	NA
ADH1C	-1.6628	NA	NA
ADH4	-0.291559	NA	0.206372
ADH5	-0.330309	-0.404022	NA
ADH6	-0.108201	NA	NA
ADPGK	0.0745735	0.325149	NA
AKR1A1	0.205454	0.163402	1.35585
ALDH1A3	-0.264805	NA	NA
ALDH1B1	-0.715059	-0.0870706	NA
ALDH2	-0.596957	-0.618761	0.0209253
ALDH3A1	-0.244345	NA	NA
ALDH3A2	0.352337	0.365277	NA
ALDH3B1	0.441796	NA	1.0385
ALDH3B2	0.573124	NA	NA
ALDH7A1	-0.160973	-0.038515	NA
ALDH9A1	-0.243997	-0.132922	0.560296
ALDOA	-0.108763	-0.487166	0.07951
ALDOB	1.08263	NA	NA
ALDOC	0.126342	-0.0627374	NA
BPGM	0.0575242	-1.37682	NA
DLAT	-0.317744	0.778727	NA
DLD	-0.236131	-0.734572	NA
ENO1	-0.125837	0.187605	0.652904
ENO2	0.317793	0.264202	0.142107
ENO3	-1.20971	0.23067	NA
FBP1	0.0283104	0.212266	NA
FBP2	-2.61038	-0.0232275	NA
G6PC3	0.246361	NA	NA
GALM	0.0160366	0.22764	0.361328
GAPDH	0.048548	-0.287411	NA
GAPDHS	0.0903642	NA	NA
GCK	-0.203294	NA	NA
GPI	-0.0696719	-0.614065	0.0548038
HK1	-0.219706	-0.0131877	0.322233
HK2	0.244355	0.853127	NA
HK3	0.27468	NA	NA
HKDC1	-0.447168	NA	NA
LDHA	-0.030482	-0.1933	-0.100053
LDHAL6A	0.221008	NA	NA
LDHB	-0.301849	-0.654463	-0.200748
LDHC	-0.394082	NA	NA
MINPP1	-0.101523	NA	NA
PCK1	-2.72651	0.357362	0.54337
PDHA1	0.172521	0.579429	1.09387
PDHB	-0.0555338	0.455357	0.97465
PFKL	-0.0724514	0.292664	NA
PFKM	-0.514608	-1.00649	NA
PFKP	0.0430976	0.734628	NA
PGAM1	-0.542433	0.36232	0.147691
PGAM2	-0.172794	-1.10439	NA
PGK1	-0.397425	-0.293475	-0.718242
PGM1	-0.500331	-0.574475	-0.100094
PGM2	-0.184371	0.0811349	0.230969
PKM	-0.0188831	0.535571	1.14548
TPI1	-0.15524	0.0302264	NA
PCK2	NA	1.16641	NA
Metabolite	KEGGID	log2FC
Glucose 6-phosphate	C00668	-1.87639
	C00111	-0.905854
	C00197	-0.768867
	C00022	-0.367534

## Sheet: Figure 3a
id	P Value	FDR	Log2FC	Risk	From
COL11A1	0.00633583	0.046909	2.07804	H	mRNA
CST1	0.00395466	0.0360434	2.13314	H	mRNA
DDX3Y	0.0466578	0.154246	2.65701	H	mRNA
MMP13	0.000995165	0.0171694	2.32446	H	mRNA
USP9Y	0.044878	0.150617	2.38606	H	mRNA
IGFN1	0.0399953	0.656328	1.80737	M	mRNA
LOC102723722	0.00110641	0.374072	1.72775	M	mRNA
LOC391322	0.0213851	0.614797	1.49594	M	mRNA
SLITRK2	0.0190169	0.60673	1.29651	M	mRNA
ZNRD1	0.0320463	0.628416	1.37976	M	mRNA
JSRP1	0.0014678	0.0195385	2.62425	L	mRNA
MYBPH	0.0193234	0.0769661	1.89803	L	mRNA
PERM1	0.000432284	0.0124647	2.37743	L	mRNA
TCAP	0.00461091	0.0330548	2.17299	L	mRNA
TNNI2	0.0258101	0.092493	1.98662	L	mRNA
Histamine	0.00519244	0.0274926	0.297697	H	metabolite
TG(16:0_18:1_22:5)	0.0176574	0.0625469	0.337379	H	metabolite
TG(16:0_18:2_22:6)	0.00977225	0.042743	0.295775	H	metabolite
TG(18:1_18:1_22:5)	0.0215713	0.0718567	0.273371	H	metabolite
TG(18:1_18:2_22:6)	0.0183189	0.0639889	0.272408	H	metabolite
PG(18:2_18:2)	0.0087624	0.874791	0.339886	M	metabolite
FFA 24:2	0.0320947	0.874791	0.271741	M	metabolite
FFA 26:1	0.0439827	0.874791	0.243601	M	metabolite
FFA 26:2	0.0333325	0.874791	0.259338	M	metabolite
FFA 26:4	0.0352651	0.874791	0.296584	M	metabolite
PG(18:2_18:2)	9.69818e-08	4.87819e-05	0.981016	L	metabolite
FFA 20:1	8.08274e-05	0.00462592	0.41019	L	metabolite
FFA 20:2	9.19666e-05	0.00462592	0.409937	L	metabolite
FFA 22:4	0.000104545	0.00478055	0.387974	L	metabolite
OAHFA(18:2_18:1)	0.00128383	0.0134535	0.407116	L	metabolite
TG	0.022694	0.220426	1.50587	H	protein
PTPRG	8.94693e-05	0.0201114	1.39937	H	protein
LRP2	0.00952765	0.147702	1.1328	H	protein
VWA1	0.000584743	0.0477838	1.20619	H	protein
TINAGL1	0.000147934	0.0273852	1.08483	H	protein
FTL	0.00848761	0.812377	1.83821	M	protein
APOB	0.00758077	0.812377	0.95958	M	protein
HMOX1	0.00701762	0.812377	1.0145	M	protein
NAGLU	0.0303931	0.835705	0.865984	M	protein
FABP5	0.00370198	0.812377	1.11693	M	protein
FN1	0.00534289	0.134512	1.32967	L	protein
FDXR	0.00326291	0.129446	1.16593	L	protein
ACADL	0.000977139	0.108159	1.62002	L	protein
SHMT2	0.00534289	0.134512	1.13475	L	protein
ABHD11	0.00419178	0.130609	1.68807	L	protein
ALDH1A1	0.0261313	0.0931016	0.962891	H	phosph
LAMC1	0.000238943	0.00389478	0.914092	H	phosph
PTMS	0.00268374	0.017498	0.799195	H	phosph
EPPK1	0.00329683	0.0202786	1.07464	H	phosph
LEMD3	0.000455045	0.00593379	0.854874	H	phosph
HBD	0.0105839	0.38848	0.920461	M	phosph
C1QB	0.0347319	0.485478	1.034	M	phosph
CD63	0.0379745	0.485478	1.10557	M	phosph
HBB	0.0239548	0.467037	0.882482	M	phosph
R3HDM2	0.00665358	0.38848	0.770212	M	phosph
FN1	0.0117884	0.114717	1.3074	L	phosph
CD63	0.0022065	0.0625493	1.37084	L	phosph
TNC	0.00738788	0.0889706	1.40934	L	phosph
POSTN	0.0414616	0.203255	1.42276	L	phosph
AEBP1	0.0234082	0.159372	1.55636	L	phosph
CORO6	2.92803e-05	0.00438557	-1.49443	H	mRNA
GSTT1	0.0498037	0.160192	-1.78797	H	mRNA
MLXIPL	6.09526e-05	0.00551281	-1.54815	H	mRNA
PERM1	0.00425309	0.037511	-1.56198	H	mRNA
TBC1D3L	0.00243557	0.0276528	-1.52089	H	mRNA
AMPD1	0.0138204	0.577756	-1.65112	M	mRNA
CST1	0.0229993	0.615935	-1.94202	M	mRNA
IGLL5	0.0473024	0.667162	-1.6863	M	mRNA
MMP13	0.0185748	0.60625	-1.83447	M	mRNA
ROS1	0.0184824	0.60625	-1.71386	M	mRNA
DDX3Y	0.012583	0.0593279	-3.26234	L	mRNA
KDM5D	0.0165359	0.0699029	-3.10961	L	mRNA
RPS4Y1	0.0195024	0.0775561	-3.49877	L	mRNA
USP9Y	0.0151563	0.0660453	-3.03083	L	mRNA
ZFY	0.0213716	0.0821703	-2.62073	L	mRNA
PG(18:2_18:2)	2.07026e-12	1.04134e-09	-1.02747	H	metabolite
FFA 20:1	4.95623e-07	4.98597e-05	-0.481979	H	metabolite
FFA 22:2	1.93978e-07	4.35469e-05	-0.465784	H	metabolite
FFA 22:4	2.59723e-07	4.35469e-05	-0.479357	H	metabolite
OAHFA(18:2_18:1)	4.74152e-05	0.00103695	-0.493326	H	metabolite
Nicotinamide	0.0455994	0.874791	-0.175145	M	metabolite
Kynurenine	0.0379913	0.874791	-0.100798	M	metabolite
SPH(d16:0)	0.0156771	0.874791	-0.132727	M	metabolite
TG(16:0_18:2_22:6)	0.000427503	0.00767979	-0.489778	L	metabolite
TG(16:1_18:2_22:6)	0.000157574	0.00566141	-0.444454	L	metabolite
TG(18:0_18:1_22:6)	0.000148029	0.00566141	-0.425926	L	metabolite
TG(18:1_18:1_22:6)	8.62272e-05	0.00462592	-0.502964	L	metabolite
TG(18:1_18:2_22:6)	7.57484e-05	0.00462592	-0.559113	L	metabolite
FTH1	0.0248256	0.231828	-1.08057	H	protein
ALOX5	0.0105504	0.153005	-1.11887	H	protein
GPNMB	4.67087e-06	0.00489974	-1.04013	H	protein
ERAP2	0.0026515	0.0940368	-0.973922	H	protein
FHOD1	0.00316384	0.0957366	-1.17572	H	protein
ACADL	0.0186443	0.835705	-1.01011	M	protein
MPV17	0.0452059	0.865396	-0.668242	M	protein
GCDH	0.00758077	0.812377	-0.606379	M	protein
TINAGL1	0.049221	0.865396	-0.671908	M	protein
NDUFB9	0.0414616	0.864104	-0.694057	M	protein
ALDH1A1	0.0131082	0.153221	-0.81689	L	protein
PTPRG	0.00419178	0.130609	-1.12039	L	protein
LRP2	0.0379745	0.216105	-0.869833	L	protein
ELMO1	0.00818139	0.147802	-0.872253	L	protein
NUDCD1	0.028929	0.192066	-1.06827	L	protein
C1QB	0.00220257	0.0152774	-1.47546	H	phosph
CTSD	0.000373896	0.00512908	-1.40089	H	phosph
CD63	2.37073e-08	7.72858e-06	-2.21108	H	phosph
EPCAM	0.00116241	0.0101052	-1.65681	H	phosph
KCTD12	3.46935e-06	0.000220179	-1.43709	H	phosph
RPL3	0.00948614	0.38848	-0.180598	M	phosph
PA2G4	0.00924126	0.38848	-0.540501	M	phosph
ALDH1A1	0.00109628	0.0487095	-1.55241	L	phosph
TG	0.0217492	0.152478	-1.67598	L	phosph
PTMS	0.0195228	0.146082	-0.883008	L	phosph
GON7	0.0162131	0.130505	-0.957809	L	phosph
LEMD3	0.000254141	0.0466296	-0.985932	L	phosph

[truncated: 64 more sheets: Figure 3b, Figure 3c-d, Figure 3e, Figure 3f, Figure 3g-h, Figure 4a, Figure 4b, Figure 4c, Figure 5a, Figure 5b, Figure5c-e, Figure6a, Figure6b, Figure6c-g, Figure6h, Figure 6i, Figure6j, Figure7a, Figure 7b, Figure 7c …]
